# Supplementary material for: Shear performance evaluation of sustainable concrete beams containing rice husk ash and carbon nanotubes as cement replacement
Source: PLoS One. 2025 Jun 4;20(6):e0320325. doi: 10.1371/journal.pone.0320325 (PMC12136308; doi:10.1371/journal.pone.0320325)
Supplement: S1 Table — (XLSX) [file pone.0320325.s001.xlsx]

## Sheet: Sheet1
B1		B2		B2
Nominal shear stress (MPa)	Crack width (mm)	Nominal shear stress (MPa)	Crack width (mm)	Nominal shear stress (MPa)	Crack width (mm)
0.880383	0.2	1.1866	0.18	0.880383	0.25
1.11005	0.47	1.30144	0.25	1.01435	0.32
1.1866	0.5	1.37799	0.62	1.05263	0.38
1.30144	0.65	1.45455	0.75	1.16746	0.45
1.37799	0.82	1.55024	0.97	1.24402	0.53
1.45455	0.94	1.64593	1.14	1.37799	0.65
1.55024	1.08	1.76077	1.39	1.49282	0.89
1.64593	1.46	2.10526	1.8	1.55024	1.1
2.00957	1.6			1.68421	1.39
				1.83732	1.74
