# Supplementary material for: Shear performance evaluation of sustainable concrete beams containing rice husk ash and carbon nanotubes as cement replacement
Source: PLoS One. 2025 Jun 4;20(6):e0320325. doi: 10.1371/journal.pone.0320325 (PMC12136308; doi:10.1371/journal.pone.0320325)
Supplement: S2 Table — (XLSX) [file pone.0320325.s002.xlsx]

## Sheet: Sheet1
B1		B2		B3
Load (KN)	Deflection (mm)	Load (KN)	Deflection (mm)	Load (KN)	Deflection (mm)
0	0	0	0	0	0
0.0185	0.13185	3.937	0.429	3.327	0.1165
0.0185	0.13185	7.337	0.689	6.524	0.4375
0.0185	0.13545	9.74	0.8315	9.186	0.6235
0.0185	0.13655	10.036	0.8415	10.091	0.649
0.0185	0.13615	10.165	0.8515	10.812	0.6955
0.0554	0.1318	10.165	0.842	11.126	0.7405
0.0924	0.12305	10.165	0.842	11.607	0.7825
0.1109	0.1269	10.221	0.8545	11.33	0.785
0.1294	0.13295	10.258	0.863	11.089	0.7865
0.1109	0.1365	10.387	0.8715	11.089	0.7865
0.1109	0.13935	10.368	0.8605	10.886	0.7915
0.037	0.13455	10.258	0.861	10.794	0.801
0.037	0.13455	10.258	0.8575	10.794	0.8025
0.1109	0.13105	10.221	0.8555	10.83	0.7995
0.0924	0.1315	10.165	0.8445	10.812	0.7935
0.1294	0.1311	10.036	0.8385	10.812	0.789
0.0554	0.1338	11.163	0.979	10.738	0.792
0.1109	0.13565	14.823	1.1405	10.738	0.792
0.0554	0.1332	15.044	1.1675	10.627	0.788
0.1663	0.13335	15.839	1.214	10.609	0.7925
0.1294	0.1281	16.745	1.269	10.572	0.792
0.2403	0.12415	17.595	1.3015	10.572	0.7995
0.536	0.1623	17.983	1.3185	10.553	0.802
1.2937	0.2585	17.983	1.3185	10.553	0.7995
2.6245	0.36685	19.055	1.427	10.442	0.7955
3.8073	0.45685	19.905	1.4905	10.35	0.791
3.8073	0.45685	20.515	1.515	10.35	0.7935
4.3063	0.47895	20.774	1.543	10.184	0.7925
4.4727	0.4938	21.199	1.584	10.184	0.7925
4.5651	0.50475	21.661	1.621	10.184	0.7935
4.9162	0.51665	22.197	1.6325	10.128	0.799
5.3228	0.53505	22.234	1.6345	10.091	0.7935
5.674	0.56555	22.234	1.6345	10.128	0.7875
5.9327	0.59975	23.749	1.791	10.165	0.787
6.5057	0.67885	24.193	1.81	10.258	0.7775
7.0232	0.71805	24.84	1.853	10.258	0.785
7.5222	0.7554	25.875	1.9365	10.221	0.7875
7.9843	0.7754	27.39	2.0185	10.165	0.789
8.1321	0.79325	28.388	2.0655	10.036	0.792
8.1321	0.79325	28.998	2.0745	10.036	0.792
8.2984	0.80255	28.998	2.0745	9.98	0.797
8.3724	0.81005	29.313	2.106	9.98	0.797
8.4648	0.8209	29.775	2.1525	10.017	0.7925
8.4463	0.82755	32.528	2.269	10.036	0.792
8.5202	0.838	33.379	2.294	10.036	0.788
8.5942	0.84515	33.434	2.312	10.017	0.785
8.6866	0.8516	33.434	2.312	10.59	0.8255
8.742	0.85995	34.451	2.447	11.163	0.8795
8.9453	0.8822	35.689	2.492	12.124	0.935
9.0932	0.8915	36.28	2.505	12.771	0.967
9.0932	0.89305	37.833	2.572	12.771	0.967
9.0932	0.89305	38.979	2.6115	13.381	0.981
9.2225	0.902	39.718	2.6395	13.566	0.9875
9.3889	0.915	40.494	2.6725	13.621	0.9975
9.6107	0.9315	40.827	2.686	13.658	1.0135
9.7216	0.946	40.827	2.686	13.64	1.0135
9.7955	0.96115	40.975	2.6975	13.695	1.0215
9.8509	0.95795	41.936	2.821	13.862	1.0245
10.0173	0.96345	44.246	2.885	13.991	1.0275
10.0173	0.9578	44.431	2.897	13.972	1.032
10.0173	0.9578	45.226	2.946	14.157	1.0375
10.1097	0.97285	47.018	3.0175	14.305	1.046
10.1097	0.973	48.756	3.0795	14.471	1.0605
10.2575	0.9777	49.624	3.104	14.471	1.0605
10.2206	0.9816	49.661	3.12	14.545	1.077
10.0173	0.97785	49.661	3.12	14.712	1.0925
10.1282	1.0359	49.828	3.138	14.915	1.1095
10.4239	1.0525	50.733	3.1785	15.266	1.124
10.5163	1.0663	51.103	3.1815	15.322	1.1425
10.6826	1.07955	51.14	3.186	15.396	1.1555
10.8305	1.10035	50.197	3.276	15.451	1.169
10.9599	1.1109	52.766	3.3165	15.414	1.1715
10.9599	1.12165	53.968	3.3275	15.414	1.183
11.0338	1.1206	53.968	3.3335	15.469	1.193
11.2741	1.12145	54.042	3.3405	15.562	1.205
11.2741	1.12145	54.042	3.3405	15.562	1.205
11.5143	1.12425	54.134	3.338	15.691	1.2135
11.6991	1.13745	54.67	3.349	15.784	1.223
11.7546	1.13925	55.705	3.396	15.969	1.23
11.8655	1.15905	56.185	3.425	16.079	1.2355
11.8655	1.16125	56.851	3.453	16.116	1.2405
11.9579	1.16405	57.461	3.4705	16.172	1.245
11.9579	1.16315	57.461	3.4705	16.283	1.2525
12.1058	1.1741	58.108	3.4855	16.468	1.2595
12.1427	1.1823	58.588	3.5055	16.652	1.2685
12.2906	1.18985	59.198	3.5285	16.745	1.273
12.2906	1.18985	59.309	3.553	16.745	1.278
12.2906	1.19225	59.438	3.556	16.745	1.278
12.6417	1.2119	59.327	3.551	16.967	1.2915
12.9744	1.2282	59.217	3.546	17.244	1.3115
13.4549	1.2547	59.253	3.543	17.539	1.3385
13.7691	1.2708	59.956	3.6295	17.65	1.3655
14.2497	1.2927	61.157	3.66	17.65	1.3865
14.2866	1.30135	62.137	3.684	17.706	1.4025
14.2497	1.3031	62.636	3.702	17.817	1.409
14.2497	1.3134	62.636	3.702	17.946	1.417
14.2497	1.3121	62.728	3.711	18.131	1.421
14.2866	1.31585	62.784	3.721	18.297	1.426
14.4345	1.3234	62.784	3.735	18.297	1.426
14.4345	1.3234	62.857	3.7375	18.556	1.433
14.4715	1.32545	63.005	3.74	18.778	1.4445
14.5084	1.32565	63.005	3.754	18.833	1.4495
14.5269	1.33205	63.283	3.767	19.129	1.465
14.3421	1.34095	63.615	3.7835	19.24	1.4725
14.453	1.34655	64.281	3.794	19.369	1.4915
14.4899	1.3437	64.706	3.804	20.016	1.533
14.3606	1.34055	64.706	3.804	20.46	1.5675
14.4899	1.35495	65.149	3.8185	20.534	1.5875
14.6563	1.3433	65.482	3.827	20.534	1.592
14.7302	1.37605	65.574	3.833	20.497	1.596
14.8411	1.38075	65.685	3.835	20.718	1.6975
14.8781	1.3902	65.685	3.839	21.606	1.729
15.1368	1.4045	65.685	3.842	22.215	1.7475
15.1368	1.4045	65.63	3.849	22.511	1.759
15.2107	1.41705	65.63	3.849	22.548	1.7715
15.3586	1.42115	65.353	3.8505	22.677	1.785
15.414	1.4255	65.168	3.846	22.714	1.788
15.5064	1.43145	65.094	3.8455	22.714	1.788
15.5434	1.44075	65.057	3.844	22.825	1.7945
15.7098	1.45415	65.075	3.8465	23.158	1.8105
15.7098	1.45415	65.057	3.8455	23.583	1.8345
15.8206	1.4616	65.02	3.854	24.378	1.8735
15.9685	1.47435	65.02	3.854	24.6	1.8945
16.0239	1.4867	66.48	3.942	25.08	1.9225
16.1903	1.4987	67.626	3.975	25.542	1.9425
16.3751	1.5047	68.605	4.007	26.097	1.9715
16.4306	1.51275	68.605	4.007	26.411	1.996
16.8741	1.5312	68.975	4.024	26.411	1.996
16.9481	1.5376	69.493	4.047	26.596	2.0085
17.0959	1.5422	69.493	4.066	26.633	2.0145
17.0959	1.54715	70.232	4.1025	26.633	2.022
17.0959	1.54715	71.71	4.1555	26.688	2.0365
17.1698	1.5596	73.152	4.215	27.002	2.0525
17.4286	1.56435	73.984	4.2695	27.779	2.0925
17.7243	1.57475	73.984	4.297	28.758	2.1375
17.9461	1.579	73.984	4.297	29.849	2.1875
17.983	1.5861	73.762	4.3135	29.849	2.1875
17.9461	1.5904	73.429	4.314	30.717	2.2255
17.8722	1.5965	73.06	4.315	31.142	2.249
17.8722	1.6032	72.93	4.3185	31.216	2.27
17.983	1.60335	72.745	4.318	31.216	2.277
17.983	1.60335	72.468	4.325	31.253	2.392
18.0015	1.60245	72.394	4.3295	31.253	2.392
18.1309	1.60795	72.32	4.336	32.547	2.44
18.2418	1.61185	72.265	4.3335	33.138	2.4535
18.2972	1.6155	72.228	4.327	33.36	2.465
18.3527	1.6321	72.172	4.335	34.247	2.5115
18.593	1.6527	72.172	4.335	35.467	2.5745
18.7038	1.66845	72.265	4.426	36.909	2.637
18.7038	1.66845	73.614	4.492	37.777	2.673
18.9996	1.6789	74.704	4.587	38.128	2.684
19.1659	1.6858	74.963	4.5985	38.128	2.684
19.4246	1.69835	74.963	4.6085	38.128	2.6875
19.591	1.70265	75.24	4.6325	38.332	2.6975
19.6464	1.7068	75.555	4.6555	39.071	2.769
19.8497	1.71685	75.555	4.6555	40.365	2.832
20.053	1.72235	75.795	4.6735	41.64	2.8895
20.0161	1.72485	75.832	4.6745	42.324	2.927
20.0161	1.7254	75.481	4.768	42.324	2.927
20.3488	1.81685	76.405	4.7935	42.509	2.9425
20.6445	1.83035	77.07	4.8285	42.509	2.9425
21.0141	1.8392	77.736	4.8535	43.618	3.0745
21.1065	1.8432	78.29	4.88	44.265	3.0945
21.1065	1.8488	78.808	4.898	44.449	3.101
21.1804	1.85305	79.048	4.9145	44.653	3.1115
21.162	1.86035	79.048	4.9145	44.653	3.1115
21.4022	1.8768	79.417	4.9275	44.837	3.1195
21.6979	1.8814	79.417	4.929	45.226	3.146
21.7904	1.88935	79.417	4.9405	46.076	3.1805
21.7904	1.88935	79.454	4.954	48.238	3.2755
22.0306	1.89555	79.399	4.9615	48.867	3.316
22.2154	1.907	79.51	4.97	48.996	3.3195
22.4003	1.9164	79.565	4.977	49.051	3.325
22.5112	1.92265	80.101	4.998	49.384	3.331
22.6036	1.9266	80.988	5.0265	49.458	3.3565
22.8993	1.95045	82.282	5.072	49.458	3.3565
23.0656	1.9614	82.282	5.072	50.123	3.3985
23.2135	1.9714	83.354	5.142	51.084	3.45
23.2135	1.9714	83.354	5.161	51.879	3.5385
23.4722	1.98615	84.186	5.297	51.879	3.5615
23.731	2.0019	85.276	5.3445	51.953	3.5675
23.8973	2.0247	86.385	5.3945	51.768	3.577
23.8973	2.0351	86.385	5.3945	51.528	3.5825
23.9343	2.04705	86.829	5.412	51.528	3.5825
24.1561	2.0596	86.866	5.4175	51.454	3.5835
24.4518	2.07655	87.457	5.5275	51.288	3.584
24.6736	2.0944	88.178	5.5475	51.214	3.585
24.7475	2.1095	88.806	5.5665	51.269	3.5795
24.9323	2.11485	89.49	5.599	51.417	3.667
24.9323	2.11485	90.137	5.6195	52.286	3.683
25.1911	2.12135	90.266	5.6405	53.08	3.7
25.1911	2.12085	90.47	5.643	53.579	3.716
25.4128	2.12465	90.47	5.643	53.579	3.716
25.4313	2.1249	90.581	5.642	53.635	3.734
25.4313	2.16845	90.618	5.7485	53.727	3.7385
25.6161	2.1693	91.135	5.772	53.69	3.74
25.8379	2.1814	91.8	5.789	53.69	3.757
25.9673	2.1957	92.484	5.811	53.801	3.7745
26.2076	2.21405	92.484	5.811	54.245	3.7945
26.2445	2.2236	93.187	5.8345	55.317	3.823
26.4663	2.23725	93.649	5.8545	55.539	3.841
26.7066	2.25085	93.87	5.8735	55.594	3.8525
26.9284	2.25085	94.388	5.9005	55.594	3.8525
26.9284	2.25515	94.517	5.904	55.594	3.879
26.9284	2.25515	94.647	5.9125	55.964	3.9035
27.1502	2.26855	94.776	5.9215	56.389	3.9325
27.1686	2.27875	95.127	5.943	56.962	3.9495
27.3719	2.30375	95.589	5.96	57.11	3.9695
27.871	2.33245	95.589	5.96	57.165	3.9765
28.2406	2.36615	96.218	5.9815	57.073	3.9835
28.5733	2.39305	96.532	5.998	57.073	3.9865
29.0908	2.4254	96.846	6.013	57.073	3.9865
29.4604	2.4404	96.754	6.0125	57.091	3.9935
29.7746	2.45735	96.55	6.0185	57.276	4.008
29.9594	2.46905	96.439	6.02	57.719	4.017
29.9594	2.46905	96.938	6.17	58.995	4.0615
30.0518	2.4697	98.454	6.2185	59.512	4.0995
30.0518	2.4738	98.454	6.2185	59.937	4.1245
30.0518	2.48055	99.655	6.266	60.399	4.15
29.9964	2.4825	100.265	6.289	60.788	4.1665
30.1442	2.49645	100.376	6.2985	60.972	4.1845
32.0664	2.61445	100.432	6.298	61.046	4.2
33.5634	2.65605	100.321	6.295	61.046	4.2
34.1364	2.6816	100.191	6.2905	61.046	4.2085
34.4136	2.69425	100.709	6.435	61.416	4.35
34.5799	2.69455	102.15	6.482	62.229	4.376
34.5984	2.71025	103.389	6.5165	62.71	4.3925
34.469	2.7186	103.777	6.5305	62.968	4.398
34.469	2.7186	103.999	6.5435	62.968	4.4005
34.6169	2.71935	103.999	6.5435	62.894	4.4045
34.5984	2.7162	104.072	6.553	62.894	4.4045
34.5245	2.71675	104.072	6.552	63.061	4.4165
34.4875	2.70785	104.128	6.55	63.597	4.44
34.4875	2.7072	104.35	6.557	65.242	4.5155
34.3766	2.70425	104.535	6.5625	65.889	4.5465
34.2103	2.70835	104.516	6.5665	66.609	4.5915
34.0809	2.7121	104.516	6.5765	66.942	4.624
33.8961	2.71185	104.627	6.5895	67.182	4.652
33.7482	2.71605	105.274	6.6095	67.182	4.672
33.7482	2.71605	105.274	6.6095	67.182	4.672
33.7482	2.71855	106.142	6.6405	67.219	4.692
33.7482	2.71775	107.233	6.6745	67.293	4.711
33.6928	2.7107	107.566	6.7095	67.94	4.732
33.6928	2.7063	107.769	6.7305	68.735	4.772
33.8591	2.7109	107.473	6.7455	69.566	4.818
33.7852	2.703	107.251	6.751	69.973	4.8645
33.7852	2.71335	107.159	6.751	70.324	4.928
33.7667	2.72245	107.843	6.952	70.324	4.941
34.3582	2.7742	108.397	6.975	70.158	4.9425
35.1898	2.7959	108.73	6.993	70.065	4.9435
35.9661	2.8113	108.73	6.993	70.454	5.0535
35.9661	2.8113	108.767	7.0115	71.285	5.0825
36.04	2.8274	109.915	7.0195	72.099	5.102
36.2618	2.8367	109.915	7.0325	72.598	5.1215
36.3727	2.84985	109.952	7.0435	72.93	5.128
36.9087	2.86285	108.915	7.052	72.93	5.128
36.9272	2.8708	108.638	7.0495	73.115	5.151
37.0381	2.8783	108.249	7.0505	73.411	5.1745
37.1489	2.88985	107.917	7.0545	74.187	5.2175
37.3338	2.8961	107.603	7.0535	75.296	5.2525
37.6295	2.9076	107.603	7.0625	76.239	5.3045
37.9252	2.91745	107.492	7.078	77.31	5.3685
38.0176	2.93515	107.362	7.0925	77.514	5.378
38.0176	2.93515	107.233	7.12	77.606	5.389
38.2764	2.951	107.141	7.136	77.68	5.4
38.609	2.95955	107.141	7.136	77.68	5.4
39.0896	2.96835	107.141	7.166	77.68	5.4145
39.9767	3.00455	106.956	7.1875	77.994	5.4375
40.0876	3.02665	106.715	7.2135	78.66	5.469
40.0876	3.03485	106.05	7.248	80.767	5.584
40.3279	3.1033	105.643	7.261	81.543	5.6445
40.3279	3.1033	105.071	7.2755	81.931	5.6785
41.3444	3.1397	104.461	7.294	82.042	5.682
42.1021	3.16415	104.461	7.294	81.949	5.694
42.5827	3.17945	103.888	7.3075	81.839	5.6995
42.712	3.19645	103.463	7.3225	81.672	5.704
42.8599	3.20935	103.019	7.3315	81.672	5.704
43.4513	3.23325	102.465	7.353	81.45	5.709
44.2091	3.26455	101.855	7.3675	81.192	5.715
45.0223	3.2999	101.3	7.384	80.951	5.7175
45.0223	3.2999	100.727	7.3945	80.748	5.723
45.5952	3.3294	100.247	7.4065	80.175	5.7375
45.9279	3.361	99.082	7.427	79.972	5.754
46.0758	3.38495	99.082	7.427	79.787	5.7685
46.0943	3.3955	98.565	7.4405	79.787	5.7685
46.0943	3.3846	98.565	7.449	79.621	5.7775
46.0943	3.38835	99.674	7.463	79.658	5.7895
46.8151	3.4893	99.23	7.5365	82.522	5.803
47.7022	3.5183	99.23	7.5365	84.112	5.807
48.2382	3.53475	99.082	7.545	84.186	5.812
48.3676	3.55015	98.75	7.556	84.149	5.8125
48.6263	3.5722	98.232	7.565	84.537	5.951
50.0679	3.62835	97.696	7.577	85.313	5.973
50.7333	3.658	97.234	7.58	85.905	5.995
51.1399	3.69	96.828	7.5935	85.905	5.995
51.4171	3.7179	96.181	7.62	86.293	6.019
51.4171	3.72445	95.829	7.62	86.533	6.0335
51.4356	3.72785	95.829	7.62	86.588	6.0495
52.027	3.80625	95.534	7.625	86.625	6.0545
52.9881	3.84615	95.294	7.6295	86.662	6.0535
53.561	3.87935	95.109	7.635	86.551	6.0555
53.8567	3.89915	94.702	7.6505	86.773	6.0625
53.9861	3.91635	94.314	7.66	86.81	6.143
54.8732	3.9599	94.037	7.664	87.845	6.1855
55.4647	3.98965	93.926	7.669	88.788	6.221
55.8898	4.01185	93.815	7.6725	89.583	6.253
55.9267	4.02535	93.612	7.677	89.897	6.2685
55.9267	4.02535	93.39	7.688	90.063	6.288
56.0006	4.03135	93.15	7.7425	89.971	6.2885
55.9637	4.0356	92.54	7.822	89.971	6.2825
56.4073	4.13435	91.117	7.9155	89.934	6.2855
57.3129	4.16785	91.117	7.9155	89.823	6.284
57.7934	4.198	89.453	8.0045	89.823	6.284
58.0152	4.21455	88.086	8.053	89.823	6.281
58.1261	4.22455	87.106	8.1025	89.804	6.275
58.1261	4.22705	86.2	8.1545	89.749	6.2785
58.4588	4.2378	85.184	8.219	90.488	6.3735
59.2165	4.2747	84.371	8.2805	91.08	6.401
59.4198	4.2962	82.134	8.3505	91.542	6.45
59.5862	4.308	81.118	8.371	91.653	6.5105
59.5862	4.308	80.194	8.395	91.653	6.5105
59.9373	4.3226	80.194	8.395	91.708	6.561
60.3439	4.3388	79.584	8.4145	91.69	6.7825
60.8984	4.3642	78.844	8.4245	92.041	6.806
61.0278	4.38485	78.309	8.4325	92.429	6.838
61.1756	4.3972	77.883	8.446	92.928	6.8675
61.1756	4.3959	77.625	8.454	93.778	6.923
60.233	4.44895	77.273	8.4695	94.037	6.949
61.0832	4.4727	76.885	8.4805	94.295	6.9725
62.8575	4.50995	76.534	8.4885	94.369	6.9825
63.3195	4.5238	75.998	8.488	94.425	6.985
63.5968	4.53715	75.998	8.488	94.425	6.985
63.7077	4.5401	75.721	8.491	94.462	6.993
63.8186	4.53685	75.536	8.5035	94.794	7.013
63.9295	4.54075	75.462	8.5165	95.183	7.041
64.0034	4.5527	75.407	8.52	96.199	7.114
64.0034	4.5527	75.204	8.528	96.162	7.1735
64.0773	4.5617	75.037	8.5305	96.125	7.1735
64.0588	4.57515	74.834	8.532	95.922	7.182
64.1882	4.5861	74.834	8.532	95.922	7.184
64.2806	4.59815	74.723	8.529	95.922	7.1915
64.4285	4.61385	74.594	8.5235	95.903	7.189
65.1678	4.63335	74.501	8.525	95.793	7.187
65.5189	4.63965	74.446	8.528	95.774	7.188
65.8701	4.65565	74.353	8.5275	95.626	7.1835
66.1473	4.6533	74.261	8.53	95.645	7.1885
66.1473	4.66015	74.113	8.534	95.645	7.1885
66.3136	4.7143	73.836	8.5385	95.441	7.197
67.1453	4.73525	73.762	8.545	95.46	7.1945
67.0714	4.7424	73.596	8.5485	95.46	7.195
67.1268	4.75225	73.448	8.549	95.367	7.2
68.4945	4.7871	73.448	8.549	95.257	7.199
69.6959	4.82025	73.411	8.553	95.22	7.193
70.7863	4.84975	73.392	8.5535	95.146	7.1955
70.7863	4.8546	73.392	8.5535	95.035	7.204
70.7863	4.8546	73.392	8.5535	94.702	7.2155
70.3427	4.8555	73.355	8.555	94.591	7.226
70.084	4.85485	73.263	8.557	94.499	7.22
69.8992	4.85465	73.078	8.5745	94.406	7.2135
69.8067	4.85645	72.856	8.583	94.406	7.2135
69.8992	4.86665	72.764	8.5875	94.314	7.2275
72.3942	4.9321	72.727	8.5845	94.222	7.2275
73.9467	4.9586	72.727	8.5845	93.907	7.2265
74.1316	4.96885	72.69	8.582	93.889	7.23
74.1316	4.97455	72.69	8.582	93.815	7.2275
74.1316	4.9835	72.801	8.5775	93.649	7.223
75.4253	5.0063	72.561	8.577	93.556	7.223
76.3864	5.0434	72.561	8.5835	93.427	7.225
77.6432	5.07575	72.579	8.5865	93.279	7.2265
77.6432	5.07575	72.376	8.587	93.15	7.235
77.6432	5.0823	72.209	8.5895	93.15	7.235
77.2181	5.08125	72.117	8.585	93.094	7.24
76.9778	5.0847	72.135	8.5865	93.076	7.2475
76.8669	5.08445	72.135	8.5865	93.076	7.2495
76.8669	5.09275	72.062	8.5875	93.057	7.2485
78.1052	5.12675	72.025	8.587	93.113	7.2485
81.7831	5.2381	72.006	8.589	93.094	7.25
82.1158	5.25985	71.988	8.5915	93.002	7.2445
82.1158	5.26305	71.969	8.5955	92.872	7.2495
81.7831	5.2627	71.914	8.599	92.743	7.2585
81.4504	5.2599	71.803	8.603	92.706	7.2515
81.4504	5.2599	71.729	8.6015	92.669	7.258
81.4504	5.2695	71.71	8.608	92.651	7.2695
82.9475	5.3051	71.636	8.609	92.558	7.266
84.2967	5.34545	71.581	8.608	92.558	7.266
85.5535	5.37495	71.581	8.608	92.41	7.2635
85.5535	5.38635	71.47	8.6085	92.318	7.2715
85.0914	5.39135	71.47	8.6045	92.373	7.261
84.7957	5.39275	71.452	8.598	92.244	7.251
84.8696	5.4218	71.489	8.5975	92.244	7.255
85.498	5.44535	71.489	8.597	92.336	7.255
86.3112	5.47175	71.563	8.596	92.244	7.2595
87.2353	5.48735	71.47	8.5935	92.189	7.261
87.7898	5.5041	71.341	8.6045	92.115	7.263
88.3073	5.52565	71.267	8.6095	91.985	7.2675
89.1205	5.55085	71.137	8.6075	91.985	7.2675
89.1205	5.55085	71.137	8.6075	91.93	7.265
89.7859	5.5741	71.119	8.608	91.874	7.2705
90.1925	5.5913	71.045	8.6045	91.856	7.2745
90.1925	5.59365	70.916	8.603	91.708	7.2835
90.3034	5.8426	70.897	8.6115	91.708	7.282
90.3403	5.83735	70.786	8.6185	91.726	7.2885
90.3588	5.83005	70.601	8.6205	92.004	7.2905
90.8763	5.87795	70.601	8.6205	92.004	7.285
90.8763	5.87795	70.694	8.6225	91.911	7.2795
91.3568	5.8824	70.694	8.619	91.893	7.2685
91.8928	5.8965	70.768	8.623	91.893	7.2685
92.4103	5.90955	70.657	8.6255	91.745	7.2655
93.0757	5.92395	70.786	8.619	91.597	7.26
93.5192	5.93725	70.86	8.6155	91.486	7.2665
93.778	5.9474	70.731	8.6215	91.283	7.2775
93.9998	5.95595	70.712	8.621	91.283	7.286
94.0737	5.95485	70.786	8.629	91.209	7.287
94.1661	5.9578	70.62	8.637	91.135	7.2835
94.1107	5.9565	70.583	8.6365	91.061	7.2885
94.2216	5.9598	70.675	8.636	91.172	7.2785
94.1661	5.9697	70.491	8.631	91.061	7.2765
94.2955	5.9778			91.098	7.286
94.5727	5.9917			91.098	7.286
94.5727	5.9917			91.098	7.292
94.7391	6.0047			90.987	7.2895
95.2011	6.00655			90.895	7.2905
95.4599	6.0062			90.876	7.2925
95.7186	6.011			90.876	7.29
95.7186	6.009			90.858	7.286
95.7186	6.0146			90.839	7.295
95.6077	6.0131			90.691	7.2975
95.5338	6.0076			90.691	7.292
95.4968	6.00855			90.599	7.296
95.4599	6.0149			90.599	7.296
95.4599	6.01745			90.599	7.2995
95.4599	6.01745			90.451	7.2955
95.3859	6.01805			90.433	7.3015
95.275	6.01595			90.377	7.304
95.1826	6.02245			90.303	7.2925
95.1272	6.0231			90.303	7.292
95.1087	6.02175			90.303	7.287
95.1272	6.0253			90.192	7.2895
95.1272	6.0348			90.211	7.2895
95.1641	6.0771			90.211	7.2895
95.5707	6.08985			90.229	7.297
95.9034	6.10025			90.119	7.303
96.3285	6.1027			90.119	7.306
96.3655	6.10345			90.063	7.307
96.6242	6.10895			89.878	7.3115
96.9754	6.11055			89.86	7.3085
97.2157	6.1153			89.767	7.306
97.3081	6.12845			89.786	7.302
97.4744	6.1438			89.749	7.2965
97.6592	6.1568			89.638	7.2945
98.0104	6.1654			89.638	7.2945
98.0104	6.1654			89.638	7.2995
98.4539	6.1755			89.583	7.2985
98.7866	6.1854			89.583	7.3075
99.0084	6.19605			89.638	7.3095
99.5629	6.20645			89.638	7.3105
100.062	6.21605			89.638	7.312
100.505	6.2303			89.638	7.3155
100.579	6.2386			89.749	7.3255
100.672	6.24635			89.675	7.329
100.746	6.24765			89.693	7.3265
100.783	6.25475			89.693	7.3265
100.783	6.25385			89.693	7.326
100.672	6.25995			89.62	7.3205
100.672	6.25995			89.62	7.322
100.524	6.2619			89.638	7.322
100.376	6.2577			89.564	7.319
100.339	6.2572			89.472	7.327
100.154	6.25605			89.305	7.324
100.062	6.2559			89.305	7.321
100.062	6.25165			89.25	7.32
100.284	6.36885			89.305	7.32
101.097	6.38635			89.305	7.32
101.411	6.3877			89.231	7.314
101.54	6.3882			89.268	7.31
101.466	6.39685			89.268	7.3125
102.021	6.41935			89.305	7.316
102.964	6.4534			89.379	7.326
103.851	6.4961			89.564	7.344
104.516	6.515			89.73	7.363
104.553	6.52845			90.34	7.3875
104.553	6.52845			90.876	7.4005
104.553	6.53595			91.209	7.4145
104.442	6.54415			91.283	7.4255
104.368	6.55295			91.283	7.4255
104.294	6.55615			91.338	7.44
104.035	6.5565			91.505	7.452
103.777	6.5583			91.653	7.4645
103.61	6.5539			91.8	7.49
103.518	6.5504			91.782	7.552
103.204	6.5566			91.117	7.589
103.222	6.55655			89.989	7.651
103.222	6.55655			88.381	7.7095
103.148	6.56015			88.381	7.7095
103.185	6.5646			86.884	7.7675
103.056	6.5603			85.572	7.799
103.075	6.5563			84.537	7.816
102.834	6.5609			83.89	7.838
102.631	6.56345			83.557	7.8595
102.428	6.56475			83.169	7.9015
102.335	6.57165			82.689	7.919
102.243	6.5769			82.393	7.93
102.187	6.5787			81.949	7.943
102.187	6.57715			81.876	7.955
102.187	6.57715			81.839	7.9635
102.169	6.57745			81.839	7.967
102.15	6.5784			81.839	7.967
102.076	6.58115			81.635	7.9755
101.947	6.58265			81.709	7.9895
101.929	6.5821			81.709	8.015
101.873	6.58185			81.395	8.0495
101.873	6.57615			81.395	8.0495
101.762	6.5755			81.136	8.055
101.707	6.57505			81.062	8.06
101.707	6.58215			80.951	8.0715
101.614	6.5827			80.822	8.0855
101.577	6.58255			80.619	8.1015
101.559	6.58445			80.619	8.1015
101.54	6.5871			80.471	8.1045
101.54	6.5871			80.342	8.1065
101.54	6.5892			80.249	8.119
101.596	6.5796			79.916	8.1395
101.596	6.57795			79.861	8.148
101.577	6.5731			79.861	8.1565
101.54	6.57275			79.916	8.1675
101.43	6.56965			79.935	8.1825
101.356	6.57385			79.935	8.2035
101.319	6.5768			79.935	8.2035
101.393	6.5897			79.99	8.2275
101.393	6.5897			79.916	8.28
101.448	6.59245			79.399	8.3225
101.596	6.59			78.401	8.3585
101.596	6.5867			76.386	8.406
101.559	6.57535			75.998	8.43
101.393	6.5741			75.85	8.455
101.097	6.57675			75.629	8.481
100.912	6.58005			75.425	8.519
100.912	6.57885			75.111	8.554
101.004	6.58425			75.111	8.554
101.06	6.59035			74.76	8.569
101.226	6.59105			74.335	8.575
101.171	6.5905			73.836	8.5815
101.078	6.5887			73.411	8.591
101.078	6.5887			73.17	8.5915
101.041	6.5904			73.06	8.5975
100.93	6.5872			73.004	8.611
100.93	6.5854			73.041	8.637
100.986	6.59235			72.967	8.6605
101.041	6.59125			73.115	8.681
100.986	6.58545			73.226	8.7125
100.986	6.5898			73.244	8.758
101.023	6.58575			73.244	8.758
100.93	6.58365			73.226	8.8235
100.93	6.58915			73.115	8.8755
101.115	6.5822			72.635	8.9075
100.912	6.5869			72.45	8.9175
100.912	6.5869			72.099	8.9685
100.801	6.58645			71.766	9.1195
100.838	6.58285			71.784	9.1605
100.968	6.58205			71.636	9.2015
100.838	6.58935			71.636	9.2015
100.875	6.59065			71.489	9.243
100.949	6.5925			71.082	9.293
100.838	6.59125			70.657	9.322
100.635	6.58785			70.213	9.3325
100.598	6.58445			69.973	9.338
100.45	6.58595			69.733	9.343
100.45	6.5851			69.825	9.3605
100.376	6.58			69.862	9.3825
100.487	6.57765			69.862	9.3825
100.598	6.57675			70.01	9.4065
100.598	6.57675			70.454	9.4405
100.561	6.57645			70.528	9.493
100.69	6.58665			70.361	9.5615
100.709	6.59055			70.361	9.656
100.69	6.5929			70.084	9.684
100.616	6.5975			69.899	9.6985
100.69	6.59265			69.677	9.704
100.727	6.5894			69.289	9.715
100.709	6.5894			68.975	9.7185
100.672	6.58955			68.975	9.7185
100.45	6.5859			68.642	9.732
100.45	6.5843			68.605	9.7275
100.45	6.5843			68.55	9.7355
100.339	6.58275			68.55	9.732
100.321	6.57815			68.439	9.7315
100.376	6.57775			68.032	9.7345
100.395	6.5755			67.829	9.7415
100.321	6.5769			67.792	9.745
100.265	6.5806			67.792	9.745
100.099	6.58845			67.792	9.7415
100.043	6.59465			67.811	9.7425
100.136	6.5933			67.774	9.7535
100.173	6.5944			67.774	9.749
100.173	6.5944			67.737	9.748
100.265	6.59485			67.46	9.7555
100.376	6.59365			67.312	9.7545
100.469	6.58705			67.312	9.76
100.469	6.5897			67.312	9.76
100.395	6.59215			67.275	9.7635
100.358	6.58435			67.33	9.7655
100.247	6.58005			67.256	9.764
100.247	6.58			67.219	9.759
100.228	6.579			67.108	9.758
100.228	6.57655			66.961	9.7505
100.117	6.5799			66.979	9.752
100.21	6.58045			66.887	9.756
100.228	6.57735			66.813	9.7565
100.228	6.57735			66.831	9.7555
100.191	6.58695			66.683	9.76
100.284	6.5865			66.683	9.76
100.228	6.58295			66.572	9.762
100.228	6.58515			66.683	9.76
100.247	6.5828			66.794	9.7545
100.247	6.5815			66.665	9.762
100.21	6.5806			66.831	9.758
100.173	6.58295			66.905	9.765
100.154	6.5904			66.813	9.766
100.062	6.5901			66.813	9.765
100.08	6.5819			66.646	9.7675
100.08	6.5819			66.646	9.7675
100.117	6.58295			66.646	9.762
100.099	6.58445			66.591	9.758
100.08	6.5809			66.369	9.7575
100.08	6.58315			66.425	9.758
100.025	6.5854			66.277	9.767
99.914	6.58145			66.147	9.7775
99.914	6.5829			66.277	9.7775
99.8216	6.5836			66.277	9.7775
99.9695	6.58965			66.443	9.779
100.08	6.59325			66.277	9.774
100.08	6.5937			66.258	9.77
100.08	6.5937			66.295	9.771
100.08	6.59515			66.203	9.77
99.914	6.59795			66.166	9.777
100.006	6.59715			66.166	9.781
99.8031	6.59205			66.166	9.768
99.8031	6.59285			66.203	9.7735
99.951	6.59265			66.258	9.7725
100.025	6.58485			66.258	9.7725
100.025	6.58545			66.258	9.774
100.043	6.5828			66.332	9.7665
100.062	6.5838			66.406	9.7715
100.08	6.58385			66.314	9.771
100.191	6.5845			66.129	9.774
100.08	6.5893			66.258	9.773
100.08	6.5893			66.129	9.782
100.062	6.593			66.258	9.78
99.988	6.59675			66.388	9.784
100.08	6.6023			66.388	9.7745
99.951	6.60605			66.388	9.781
100.08	6.60305			66.388	9.781
99.951	6.5967			66.351	9.7825
99.988	6.59725			66.258	9.791
99.8955	6.5979			66.129	9.784
99.7477	6.59655			65.962	9.788
99.8401	6.60025
99.8401	6.59325
99.7292	6.59295
99.7477	6.59415
99.7477	6.59415
99.7292	6.59775
99.7292	6.595
99.5629	6.5997
99.6738	6.5943
99.7477	6.5935
99.8586	6.59515
99.8216	6.592
99.9325	6.5912
99.951	6.5946
99.914	6.5923
99.914	6.5923
99.8401	6.59285
99.8401	6.59005
99.6738	6.5935
99.5444	6.5878
99.7477	6.58985
99.8771	6.58795
99.8216	6.5871
99.8216	6.5839
99.7662	6.5827
99.6922	6.5857
99.6922	6.5857
99.6183	6.58335
99.6922	6.5825
99.6368	6.57855
99.5998	6.5842
99.5998	6.5758
99.6738	6.57565
99.8031	6.58145
99.9695	6.587
100.006	6.5969
100.006	6.59975
100.006	6.59975
100.006	6.59775
100.08	6.60455
100.431	6.6157
100.727	6.62115
101.078	6.62965
101.263	6.63485
101.577	6.64385
101.929	6.64805
102.261	6.66625
102.612	6.721
102.335	6.74585
102.113	6.76855
101.559	6.79475
101.559	6.79475
101.282	6.8211
101.282	6.84305
101.522	6.86465
101.522	6.92295
101.3	6.98045
100.653	7.0261
99.7847	7.0387
99.5629	7.04955
99.5259	7.04215
99.4889	7.0405
99.5444	7.0511
