# Supplementary material for: Shear performance evaluation of sustainable concrete beams containing rice husk ash and carbon nanotubes as cement replacement
Source: PLoS One. 2025 Jun 4;20(6):e0320325. doi: 10.1371/journal.pone.0320325 (PMC12136308; doi:10.1371/journal.pone.0320325)
Supplement: S3 Table — (XLSX) [file pone.0320325.s003.xlsx]

## Sheet: Sheet1
Load (KN)	Strain (με)
	SG-1	SG-2	SG-3	SG-4
0	0	0	0	0
5.9327	8.6204	21.5699	0.3328	10.0236
6.5057	9.2165	23.1445	1.6664	10.7215
7.0232	9.7951	24.8707	3.0796	11.4815
7.5222	10.488	26.7359	4.6989	12.3209
7.9843	11.1139	28.1168	6.3057	12.9592
8.1321	11.6504	29.386	7.7089	13.5925
8.1321	11.6504	29.386	7.7089	13.5925
8.2984	12.0676	30.7147	9.3605	14.2234
8.3724	12.157	30.9656	9.6809	14.3202
8.4648	12.2415	31.1593	9.8249	14.4568
8.4463	12.3358	31.4673	9.969	14.6034
8.5202	12.3358	31.4673	9.969	14.6034
8.5942	12.5569	31.8994	10.3887	14.7772
8.6866	12.7009	32.1702	10.6619	14.9014
8.742	12.8326	32.6023	11.0121	15.1224
8.9453	12.994	32.9947	11.2952	15.3037
9.0932	13.1654	33.412	11.705	15.4776
9.0932	13.3119	33.8243	12.0403	15.6415
9.0932	13.5106	34.244	12.5022	15.8824
9.2225	13.5106	34.244	12.5022	15.8824
10.1282	15.3062	39.1171	9.6138	18.0928
10.4239	15.3062	39.1171	9.6138	18.0928
10.5163	15.9495	40.4235	11.2729	18.7261
10.6826	16.173	40.9774	11.8813	18.9795
10.8305	16.4959	41.6505	12.6065	19.2452
10.9599	16.6821	42.3186	13.1355	19.5408
10.9599	16.6821	42.3186	13.1355	19.5408
11.0338	16.9106	42.8973	13.6795	19.7867
11.2741	16.9851	43.1035	13.8707	19.8736
11.2741	17.149	43.4388	14.1464	19.9978
11.5143	17.2856	43.7666	14.5487	20.1815
11.6991	17.5638	44.251	15.1001	20.4274
11.7546	17.7153	44.7328	15.6191	20.641
11.8655	17.8817	45.2196	15.9122	20.723
11.8655	17.8817	45.2196	15.9122	20.723
11.9579	17.914	45.3066	15.9172	20.7503
11.9579	17.9488	45.5226	16.0488	20.8174
12.1058	18.0034	45.6096	16.1904	20.9217
12.1427	18.1226	45.9051	16.394	21.0235
12.2906	18.2319	46.1709	16.5629	21.1253
12.2906	18.3039	46.3845	16.7368	21.2222
12.2906	18.3039	46.3845	16.7368	21.2222
12.6417	18.5871	47.768	17.6383	21.8431
12.9744	18.9472	48.99	18.4654	22.4119
13.4549	19.434	50.2617	19.7246	22.9732
13.7691	20.0251	51.7817	21.1353	23.6264
14.2497	20.5764	52.8423	22.5087	24.0262
14.2866	20.5764	52.8423	22.5087	24.0262
14.2497	20.9415	53.7414	23.527	24.3714
14.4715	21.1899	55.649	45.7934	23.8822
14.4715	21.6891	56.3445	46.9458	24.2001
14.7302	21.9573	56.6376	47.3134	24.3094
14.8411	22.079	56.9331	47.4997	24.4733
14.8781	22.2579	57.4796	47.8152	24.672
15.1368	22.2579	57.4796	47.8152	24.672
15.1368	22.4789	58.1129	48.4088	24.9501
15.2107	22.7968	58.8233	48.9751	25.2929
15.3586	23.2563	59.6405	49.7301	25.6555
15.414	23.3407	59.7945	49.9562	25.8666
15.5064	23.4252	60.0975	50.1573	26.0554
15.5434	23.5841	60.6663	50.4927	26.3137
15.7098	23.5841	60.6663	50.4927	26.3137
15.7098	23.8151	61.2376	51.0565	26.4503
15.8206	24.2845	62.5441	52.4722	26.9644
15.9685	24.4807	63.2445	53.5626	27.2227
16.0239	24.6993	63.9425	54.802	27.5108
16.1903	24.8905	64.7845	56.1433	27.712
16.3751	24.8905	64.7845	56.1433	27.712
16.4306	25.1861	65.6737	57.3529	28.0324
16.8741	25.4419	66.548	58.5675	28.3056
16.9481	25.812	67.7577	60.4005	28.8172
17.0959	25.889	68.1179	60.9395	28.8967
17.0959	25.9883	68.4134	61.3543	28.9811
17.0959	26.0578	68.6991	61.5406	29.1177
17.1698	26.1547	69.2281	62.0175	29.3388
17.4286	26.3758	69.9584	62.7602	29.6169
17.7243	26.6092	70.639	63.6295	29.8405
17.9461	26.8427	71.1631	64.32	30.0317
17.983	26.9271	71.558	64.8367	30.1509
17.9461	26.9271	71.558	64.8367	30.1509
17.8722	27.019	71.8561	65.2341	30.2776
17.8722	27.1035	72.4597	66.1655	30.3943
17.983	27.2227	72.9167	66.6946	30.5558
17.983	27.3394	73.3067	67.2336	30.7271
18.0015	27.4338	73.6147	67.8893	30.896
18.1309	27.6772	74.5784	69.0592	31.1792
18.2418	27.6772	74.5784	69.0592	31.1792
18.2972	27.861	75.1994	69.7299	31.3828
18.3527	28.0696	75.7359	70.5496	31.6213
18.593	28.2609	76.3097	71.3618	31.8672
18.7038	28.4844	77.0251	72.2833	32.1602
18.7038	28.7079	77.81	73.2744	32.3987
18.9996	28.7079	77.81	73.2744	32.3987
19.1659	29.2866	79.7475	76.1979	33.0842
19.4246	29.5176	80.515	77.7156	33.4319
19.591	29.6592	81.2328	78.8955	33.6554
19.6464	29.833	82.0948	79.9859	33.8938
19.8497	30.0118	83.1604	81.4564	34.1695
20.053	30.3198	84.0248	83.2051	34.403
20.0161	30.3198	84.0248	83.2051	34.403
20.0161	30.4341	84.4595	84.4123	34.4576
20.053	31.3779	89.949	75.3559	35.9056
20.3488	31.8026	91.191	76.7196	36.4173
20.6445	32.2521	92.5075	78.2024	36.9066
21.8088	175.971	394.301	425.803	296.484
21.9752	175.894	398.218	429.887	296.027
22.1045	175.87	400.209	432.395	295.908
22.2154	175.875	402.123	434.898	295.826
22.2154	175.875	403.684	436.352	295.712
22.123	175.877	453.534	494.65	288.965
22.1785	175.981	454.014	495.694	289.174
22.3078	175.981	454.014	495.694	289.174
24.0452	177.263	475.799	506.248	293.386
24.729	179.71	498.794	527.024	297.998
24.8214	182.133	515.809	547.172	301.263
25.0247	183.412	522.989	557.696	302.779
25.4128	183.79	523.854	557.279	303.095
25.4128	184.118	529.323	559.275	304.36
25.8749	185.32	540.986	569.029	307.108
26.0597	185.32	540.986	569.029	307.108
26.3185	187.931	558.238	589.495	311.34
26.4663	188.292	559.994	591.29	311.559
26.5033	188.404	560.725	591.62	312.031
26.836	189.228	567.438	597.546	313.795
30.0149	189.228	567.438	597.546	313.795
31.5119	191.194	595.718	611.159	320.714
32.3436	201.735	675.339	679.704	341.187
32.4545	206.749	690.539	710.013	345.819
32.3806	209.122	690.539	722.931	346.1
32.3066	209.37	689.226	722.931	346.162
32.3066	209.48	688.309	721.737	346.167
32.3066	209.48	688.309	721.737	346.167
32.3621	209.457	685.125	714.955	346.336
32.8241	209.452	685.066	714.062	346.401
34.7463	209.631	697.951	714.457	350.027
36.4281	215.105	733.63	752.18	360.142
38.1655	221.219	774.66	791.475	371.808
39.3298	229.071	804.868	840.899	381.056
39.3298	232.058	829.597	855.698	388.798
40.8454	232.058	829.597	855.698	388.798
42.1945	241.924	873.658	911.9	403.085
42.6012	246.481	880.442	935.321	406.04
42.5642	248.407	886.732	942.477	408.851
42.6751	248.601	886.732	942.477	409.08
42.6196	248.752	885.776	939.576	409.336
42.5457	248.752	885.776	939.576	409.336
42.712	248.832	884.958	937.525	409.55
43.6731	249.167	891.787	935.988	411.421
44.5972	252.656	908.248	953.704	416.775
44.5972	256.664	925.132	973.426	422.149
45.5768	260.515	937.428	996.228	427.277
45.7061	261.462	939.954	999.199	428.811
45.7246	261.917	942.114	997.372	430.342
45.817	262.411	942.114	997.698	430.521
45.7616	262.456	941.365	997.698	430.521
45.7061	262.496	940.703	995.989	430.605
45.7061	262.496	940.703	995.989	430.605
45.7801	262.555	940.2	994.473	430.727
46.4454	1198.03	1826.1	1802.67	1465.98
46.8151	1198.03	1826.1	1802.67	1465.98
46.852	1198.03	1826.1	1802.67	1465.98
46.7781	1198.03	1826.1	1802.67	1465.98
46.7966	1198.03	1826.1	1802.67	1465.98
46.9629	1198.03	1826.1	1802.67	1465.98
46.9629	1198.02	1825.89	1802.69	1465.84
47.2402	1198.02	1825.89	1802.69	1465.84
47.6468	1198.02	1825.89	1802.69	1465.84
48.9035	1198.02	1825.89	1802.69	1465.84
50.5669	1198.02	1825.89	1802.69	1465.84
51.6204	1198.02	1825.89	1802.69	1465.84
52.064	1198.02	1825.89	1802.69	1465.84
51.99	1198.02	1825.89	1802.69	1465.84
51.9346	1198.02	1825.89	1802.69	1465.84
51.8422	1198.02	1825.89	1802.69	1465.84
51.8422	1198	1825.8	1802.65	1465.7
52.9141	1198	1825.8	1802.65	1465.7
54.5221	1198	1825.8	1802.65	1465.7
54.5221	1198	1825.8	1802.65	1465.7
56.1485	1198	1825.8	1802.65	1465.7
56.7215	1198	1825.8	1802.65	1465.7
56.7215	1198	1825.8	1802.65	1465.7
56.6106	1198	1825.8	1802.65	1465.7
56.5736	1198.02	1825.73	1802.62	1465.73
56.4442	1198.02	1825.73	1802.62	1465.73
56.3888	1198.02	1825.73	1802.62	1465.73
56.4257	1198.02	1825.73	1802.62	1465.73
56.5551	1198.02	1825.73	1802.62	1465.73
57.3129	1198.02	1825.73	1802.62	1465.73
58.7914	1198.02	1825.73	1802.62	1465.73
60.3809	1198	1825.69	1802.57	1465.7
62.4509	1198	1825.69	1802.57	1465.7
63.5968	1198	1825.69	1802.57	1465.7
65.1493	1197.98	1825.6	1802.42	1465.7
66.3136	1197.98	1825.6	1802.42	1465.7
67.1453	1197.98	1825.6	1802.42	1465.7
67.0714	1197.98	1825.6	1802.42	1465.7
67.1268	1197.98	1825.6	1802.42	1465.7
68.4945	1197.98	1825.6	1802.42	1465.7
69.6959	1197.98	1825.6	1802.42	1465.7
70.7863	1197.98	1825.6	1802.42	1465.7
70.7863	1197.96	1825.54	1802.3	1465.73
70.7863	1197.96	1825.54	1802.3	1465.73
70.3427	1197.96	1825.54	1802.3	1465.73
70.084	1197.96	1825.54	1802.3	1465.73
72.3942	1197.96	1825.54	1802.3	1465.73
73.9467	1197.96	1825.54	1802.3	1465.73
74.1316	1197.96	1825.54	1802.3	1465.73
74.1316	1197.96	1825.54	1802.3	1465.73
74.1316	1197.96	1825.54	1802.3	1465.73
75.4253	1197.96	1825.54	1802.3	1465.73
76.3864	1197.96	1825.54	1802.3	1465.73
77.6432	1197.94	1825.42	1802.21	1465.79
77.6432	1197.94	1825.42	1802.21	1465.79
77.6432	1197.94	1825.42	1802.21	1465.79
77.2181	1197.94	1825.42	1802.21	1465.79
76.9778	1197.94	1825.42	1802.21	1465.79
76.8669	1197.94	1825.42	1802.21	1465.79
76.8669	1197.94	1825.42	1802.21	1465.79
78.1052	1197.94	1825.42	1802.21	1465.79
81.7831	1197.94	1825.42	1802.21	1465.79
82.1158	1197.94	1825.42	1802.21	1465.79
82.1158	1197.94	1825.42	1802.21	1465.79
81.7831	1197.94	1825.42	1802.21	1465.79
81.4504	1197.93	1825.32	1802.11	1465.84
81.4504	1197.93	1825.32	1802.11	1465.84
81.4504	1197.93	1825.32	1802.11	1465.84
82.9475	1197.93	1825.32	1802.11	1465.84
84.2967	1197.93	1825.32	1802.11	1465.84
85.5535	1197.93	1825.32	1802.11	1465.84
85.5535	1197.93	1825.32	1802.11	1465.84
85.0914	1197.93	1825.32	1802.11	1465.84
84.7957	1197.93	1825.32	1802.11	1465.84
84.8696	1197.93	1825.32	1802.11	1465.84
85.498	1197.93	1825.32	1802.11	1465.84
86.3112	1197.93	1825.32	1802.11	1465.84
87.2353	1197.89	1825.17	1802.01	1465.87
87.7898	1197.89	1825.17	1802.01	1465.87
88.3073	1197.89	1825.17	1802.01	1465.87
89.1205	1197.89	1825.17	1802.01	1465.87
89.1205	1197.89	1825.17	1802.01	1465.87
89.7859	1197.89	1825.17	1802.01	1465.87
90.1925	1197.89	1825.17	1802.01	1465.87
90.1925	1197.89	1825.17	1802.01	1465.87
90.8763	1288.42	1914.16	1866.12	1573.6
90.8763	1288.42	1914.16	1866.12	1573.6
91.3568	1295.16	1919.59	1876.3	1577.52
91.8928	1303.07	1931.94	1886.13	1585.8
92.4103	1309.16	1942.78	1895.91	1593.11
93.0757	1319.12	1955.77	1909.91	1602.46
93.5192	1329.38	1964.3	1922.07	1610.56
93.778	1337.63	1968.48	1929.44	1616.27
93.9998	1341.76	1969.12	1932.95	1618.79
94.0737	1345.26	1971	1935.98	1622.33
94.1661	1348.72	1972.32	1937.18	1625.73
94.1107	1352.05	1973.88	1938.52	1629.06
94.2216	1353.73	1975.03	1938.52	1632.25
94.1661	1353.73	1975.03	1938.52	1632.25
94.2955	1356.47	1975.76	1938.56	1634.17
94.5727	1361.04	1977.76	1940.36	1636.83
94.5727	1367.39	1980.68	1944.65	1640.01
94.7391	1373.12	1984.61	1949.31	1644.36
95.2011	1377.62	1990.97	1953.25	1649.94
95.4599	1384.77	1997.02	1960.94	1656.29
95.7186	1384.77	1997.02	1960.94	1656.29
95.7186	1398.03	2001.34	1970.91	1665.26
95.7186	1399.73	2001.34	1970.91	1666.76
95.6077	1399.98	1999.76	1969.04	1667.91
95.5338	1400.08	1998.43	1967.33	1668.88
95.4968	1400.08	1998.43	1967.33	1668.88
95.5707	1451.91	1995.06	1939.57	1731.14
95.9034	1457.39	2000.13	1944.58	1735.55
96.3285	1468.83	2011.66	1957.87	1746.44
96.3655	1468.83	2011.66	1957.87	1746.44
96.6242	1474.97	2017.22	1964.15	1751.26
96.9754	1484.15	2022.62	1972.7	1756.84
97.2157	1484.15	2022.62	1972.7	1756.84
97.3081	1499.92	2030.43	1983.19	1768.38
97.4744	1503.29	2031.79	1983.75	1770.37
97.6592	1505.39	2031.79	1984.73	1772.7
98.0104	1510.71	2036.03	1989.41	1778.18
98.0104	1519.01	2041.56	1994.68	1783.98
98.4539	1519.01	2041.56	1994.68	1783.98
98.7866	1529.68	2049.72	2004.45	1795.01
99.0084	1530.22	2054.67	2008.11	1801.51
99.5629	1533.91	2062.61	2013.68	1809.55
100.062	1567.19	2069.97	2026.21	1873.17
100.284	1580.41	2066.58	2013.39	2063.87
101.466	1614.07	2081.3	2039.44	2095.32
102.021	1616.49	2082.14	2040.08	2100.92
102.964	1619.95	2089.66	2043.51	2112.21
103.851	1619.95	2089.66	2043.51	2112.21
104.516	1658.12	2116.88	2076.91	2161.37
104.553	1685.6	2123.2	2095.93	2191.65
104.553	1700.65	2123.2	2103.53	2213.65
104.553	1706.76	2121.55	2104.24	2222.36
47.7022	76.8909	854.711	861.097	137.763
48.2382	77.6436	861.559	872.14	138.933
48.3676	78.0112	862.955	877.559	139.402
48.6263	78.1329	867.707	879.462	140.187
50.0679	78.7936	877.021	887.491	141.82
50.7333	79.7599	890.17	898.624	144.016
51.1399	79.7599	890.17	898.624	144.016
51.4171	81.5557	909.639	921.273	148.018
51.4171	82.3283	915.56	931.979	149.859
51.4356	82.8449	919.691	939.098	151.521
51.1768	83.0064	919.691	941.407	152.326
52.9881	86.2628	948.369	953.644	191.405
53.561	87.3905	956.996	967.531	194.49
53.8567	88.009	962.189	975.228	196.838
53.9861	88.2227	963.652	978.791	198.175
54.8732	88.2227	963.652	978.791	198.175
55.4647	89.3255	976.288	990.905	203.969
55.8898	90.2074	986.035	1001.39	208.324
55.9267	91.0022	992.582	1010.83	213.323
55.9267	91.6009	996.048	1017.69	218.439
56.0006	91.6009	996.048	1017.69	218.439
55.9637	91.9536	996.989	1021.63	223.105
55.8713	92.0803	995.377	1021.82	229.548
56.4073	96.0994	1007.63	1025.04	323.542
57.3129	97.2346	1022.74	1038.41	328.927
57.7934	97.2346	1022.74	1038.41	328.927
58.0152	98.484	1033.01	1052.45	334.047
58.1261	99.3211	1037.24	1061.11	337.678
58.1261	99.6987	1038.3	1065.3	341.13
58.4588	99.9173	1041.6	1066.42	343.572
59.2165	99.9173	1041.6	1066.42	343.572
59.4198	101.212	1057.17	1080.06	351.702
59.5862	102.031	1062.65	1088.27	355.867
59.5862	102.573	1065.88	1093.8	359.498
59.9373	103.089	1069.93	1098.16	363.261
60.3439	103.713	1076.82	1103.83	368.149
60.8984	104.791	1087.2	1113.1	374.758
61.0278	104.791	1087.2	1113.1	374.758
61.1756	105.904	1094.13	1121.45	381.362
61.1756	106.801	1097.85	1125.57	386.904
60.9723	107.372	1096.96	1126.85	393.292
62.8575	115.515	1126.59	1128.05	456.116
63.3195	117.537	1138.19	1139.77	461.605
63.5968	119.618	1146.21	1148.99	466.912
63.7077	121.31	1149.85	1154.33	470.982
63.8186	122.711	1150.94	1156.08	473.594
63.9295	123.852	1152.24	1157.27	475.409
64.0034	123.852	1152.24	1157.27	475.409
64.0034	135.882	1153.1	1159.09	480.095
64.0773	151.001	1153.65	1163.47	483.014
64.0588	172.297	1154.46	1167.67	485.609
64.1882	172.297	1154.46	1167.67	485.609
64.2806	200.344	1155.79	1170.29	487.941
64.4285	257.469	1163.73	1177.36	494.812
65.1678	274.1	1170.67	1185.37	500.711
65.5189	286.361	1175.4	1191.78	506.593
65.8701	286.361	1175.4	1191.78	506.593
66.1473	300.349	1181.56	1197.81	517.833
66.1473	305.679	1182.86	1200.87	522.999
65.9995	310.326	1183.43	1202.71	527.533
65.9995	313.753	1183.43	1202.71	530.214
65.6668	313.753	1183.43	1202.71	530.214
70.7863	1197.98	1825.6	1802.42	1465.7
70.7863	1197.96	1825.54	1802.3	1465.73
70.7863	1197.96	1825.54	1802.3	1465.73
70.3427	1197.96	1825.54	1802.3	1465.73
70.084	1197.96	1825.54	1802.3	1465.73
75.4253	1197.96	1825.54	1802.3	1465.73
76.3864	1197.96	1825.54	1802.3	1465.73
81.7831	1197.94	1825.42	1802.21	1465.79
82.1158	1197.94	1825.42	1802.21	1465.79
84.2967	1197.93	1825.32	1802.11	1465.84
85.5535	1197.93	1825.32	1802.11	1465.84
90.1925	1197.89	1825.17	1802.01	1465.87
90.1925	1197.89	1825.17	1802.01	1465.87
90.1925	1197.77	1824.99	1801.42	1465.89
90.3218	1197.77	1824.99	1801.42	1465.89
95.2011	1377.62	1990.97	1953.25	1649.94
95.4599	1384.77	1997.02	1960.94	1656.29
95.7186	1384.77	1997.02	1960.94	1656.29
95.7186	1398.03	2001.34	1970.91	1665.26
95.7186	1399.73	2001.34	1970.91	1666.76
96.9754	1484.15	2022.62	1972.7	1756.84
97.2157	1484.15	2022.62	1972.7	1756.84
97.3081	1499.92	2030.43	1983.19	1768.38
97.4744	1503.29	2031.79	1983.75	1770.37
97.6592	1505.39	2031.79	1984.73	1772.7
98.0104	1510.71	2036.03	1989.41	1778.18
98.0104	1519.01	2041.56	1994.68	1783.98
98.4539	1519.01	2041.56	1994.68	1783.98
98.7866	1529.68	2049.72	2004.45	1795.01
99.0084	1530.22	2054.67	2008.11	1801.51
99.5629	1533.91	2062.61	2013.68	1809.55
100.062	1540.61	2070.39	2022.93	1820.34
100.505	1548.96	2076.1	2030.05	1828.93
100.579	1548.96	2076.1	2030.05	1828.93
100.672	1561.7	2080.72	2040.09	1842.74
100.746	1567.12	2081.52	2040.77	1850.07
100.783	1572.48	2081.55	2041.96	1856.13
100.783	1572.7	2081.55	2041.96	1858.9
100.284	1580.41	2066.58	2013.39	2063.87
101.097	1610.14	2079.33	2039.18	2087.39
101.411	1610.14	2079.33	2039.18	2087.39
101.54	1613.3	2081.78	2039.18	2090.8
101.466	1614.07	2081.3	2039.44	2095.32
102.021	1616.49	2082.14	2040.08	2100.92
102.964	1619.95	2089.66	2043.51	2112.21
103.851	1619.95	2089.66	2043.51	2112.21
104.516	1658.12	2116.88	2076.91	2161.37
104.553	1685.6	2123.2	2095.93	2191.65
104.553	1700.65	2123.2	2103.53	2213.65
104.553	1706.76	2121.55	2104.24	2222.36
38.5905	60.6142	675.665	679.234	103.894
38.609	60.6291	675.362	679.05	103.941
38.5351	60.5918	675.063	678.901	103.892
38.609	60.5819	674.668	678.707	103.936
38.4057	60.5819	674.668	678.707	103.936
38.3503	60.5744	674.335	678.483	104.021
38.11	60.5297	662.435	672.748	104.836
38.5905	60.7185	663.977	675.305	105.303
39.3298	61.1159	667.953	680.793	106.118
40.3279	61.1159	667.953	680.793	106.118
40.3279	61.8685	676.056	690.562	107.605
41.3444	64.2977	704.397	718.73	111.856
42.1021	65.5197	720.182	731.832	114.119
42.5827	66.404	733.16	739.612	115.679
42.712	66.784	740.095	742.848	116.439
42.8599	66.784	740.095	742.848	116.439
43.4513	66.8958	742.425	743.654	116.712
44.2091	67.8148	753.426	756.864	119.176
86.6809	1207.7	1808.72	1848.64	1490.29
86.6809	1210.75	1813.02	1848.98	1491.1
86.8102	1211.56	1814.02	1849.64	1491.96
87.3277	1212.38	1814.6	1850.38	1492.73
87.9931	1212.38	1814.6	1850.38	1492.73
88.9357	1219.51	1826.82	1868.4	1502.5
89.5456	1229.59	1842.32	1884.66	1512.35
89.9337	1241.21	1857.83	1895.18	1520.28
90.3034	1249.21	1866.25	1902.56	1526.28
90.3403	1249.21	1866.25	1902.56	1526.28
90.3588	1257.92	1874.97	1908.03	1533.49
90.3403	1260.56	1877.5	1908.12	1535.69
90.3403	1260.99	1877.5	1908.12	1536.73
90.2849	1261.39	1876.49	1907.41	1537.61
90.1925	1261.87	1875.6	1906.72	1538.34
90.1925	1261.87	1875.6	1906.72	1538.34
90.174	1262.42	1874.7	1906.18	1538.96
90.1555	1262.99	1873.82	1905.71	1539.44
90.1555	1264	1872.14	1904.78	1540.32
90.0816	1264.25	1871.52	1904.29	1540.66
90.0631	1264.32	1870.91	1903.85	1541.06
90.1001	1264.38	1870.22	1903.51	1541.41
89.9522	1264.43	1869.53	1903.18	1541.85
89.9337	1264.61	1868.85	1902.83	1542.11
89.9337	1264.85	1868.32	1902.43	1542.31
89.9337	1265.15	1867.81	1902.13	1542.53
89.8783	1265.52	1867.35	1901.77	1542.84
89.8228	1265.69	1866.86	1901.52	1543.19
89.8783	1265.75	1866.4	1901.22	1543.45
89.9707	1265.83	1865.86	1900.97	1543.61
89.9337	1265.83	1865.86	1900.97	1543.61
89.8228	1266.09	1864.84	1900.44	1543.99
89.8043	1266.33	1864.52	1900.2	1544.21
89.7304	1266.4	1864.13	1899.97	1544.36
89.675	1266.44	1863.8	1899.68	1544.51
89.675	1266.47	1863.37	1899.43	1544.73
89.7304	1266.56	1862.97	1899.15	1544.98
89.7304	1266.56	1862.97	1899.15	1544.98
89.7304	1266.72	1862.54	1898.96	1545.12
89.6935	1267.05	1861.87	1898.49	1545.32
89.7119	1267.24	1861.54	1898.23	1545.49
89.8043	1267.45	1861.2	1897.98	1545.67
89.7674	1267.63	1860.73	1897.81	1545.85
89.7304	1267.75	1860.33	1897.58	1545.97
89.675	1267.75	1860.33	1897.58	1545.97
89.675	1268.18	1859.66	1897.17	1546.16
89.6195	1268.43	1859.44	1896.97	1546.31
89.6565	1268.65	1859.23	1896.77	1546.44
89.5271	1268.76	1858.98	1896.57	1546.51
89.601	1268.91	1858.7	1896.4	1546.59
89.5826	1269.09	1858.43	1896.17	1546.66
89.5826	1269.09	1858.43	1896.17	1546.66
89.4162	1269.5	1857.82	1895.68	1546.94
89.3977	1269.52	1857.57	1895.49	1547.07
89.4347	1269.59	1857.39	1895.28	1547.16
89.3977	1269.51	1857.14	1895.11	1547.2
89.4162	1269.51	1857.14	1895.11	1547.2
89.4162	1269.51	1856.48	1894.86	1547.43
89.3977	1269.63	1856.21	1894.73	1547.58
89.4532	1269.64	1855.86	1894.6	1547.68
89.3977	1269.64	1855.57	1894.37	1547.71
89.5456	1269.56	1855.32	1894.19	1547.75
89.5271	1269.54	1855.17	1894.04	1547.87
89.5271	1269.53	1855	1893.87	1547.98
89.5086	1269.52	1854.71	1893.71	1548.11
89.3423	1269.54	1854.51	1893.51	1548.12
89.3793	1269.58	1854.29	1893.41	1548.16
89.3977	1269.57	1854.08	1893.26	1548.17
89.3608	1269.6	1853.73	1893.07	1548.25
89.3053	1269.7	1853.41	1892.9	1548.33
89.3053	1269.74	1853.01	1892.65	1548.46
89.3053	1269.74	1853.01	1892.65	1548.46
89.3423	1269.83	1852.84	1892.5	1548.58
89.3053	1269.89	1852.72	1892.24	1548.57
89.3423	1269.94	1852.51	1892.03	1548.66
89.4347	1270.07	1852.35	1891.83	1548.72
89.3423	1270.2	1852.05	1891.7	1548.76
89.3423	1270.2	1851.86	1891.54	1548.81
89.3238	1270.2	1851.86	1891.54	1548.81
89.2868	1270.07	1851.53	1891.26	1549.02
89.2499	1269.96	1851.37	1891.13	1549.1
89.2499	1269.96	1851.15	1890.99	1549.12
89.3238	1270.05	1850.97	1890.87	1549.16
89.3238	1270.11	1850.71	1890.78	1549.22
89.3608	1270.12	1850.47	1890.65	1549.27
89.2684	1270.12	1850.24	1890.51	1549.38
89.1944	1270.05	1850.12	1890.38	1549.44
89.1944	1269.98	1849.94	1890.22	1549.48
89.1944	1269.87	1849.68	1890.04	1549.48
89.1944	1269.72	1849.44	1889.89	1549.51
89.2129	1269.54	1849.25	1889.76	1549.5
89.2499	1269.54	1849.25	1889.76	1549.5
89.7674	1280.18	1851.09	1901.9	1566.28
90.8763	1288.42	1866.12	1914.16	1573.6
90.8763	1288.42	1866.12	1914.16	1573.6
91.3568	1295.16	1876.3	1919.59	1577.52
91.8928	1303.07	1886.13	1931.94	1585.8
92.4103	1309.16	1895.91	1942.78	1593.11
93.0757	1319.12	1909.91	1955.77	1602.46
93.5192	1329.38	1922.07	1964.3	1610.56
93.778	1337.63	1929.44	1968.48	1616.27
93.9998	1341.76	1932.95	1969.12	1618.79
94.0737	1345.26	1935.98	1971	1622.33
94.1661	1348.72	1937.18	1972.32	1625.73
94.1107	1352.05	1938.52	1973.88	1629.06
94.2216	1353.73	1938.52	1975.03	1632.25
94.1661	1353.73	1938.52	1975.03	1632.25
94.2955	1356.47	1938.56	1975.76	1634.17
94.5727	1361.04	1940.36	1977.76	1636.83
94.5727	1367.39	1944.65	1980.68	1640.01
94.7391	1373.12	1949.31	1984.61	1644.36
95.2011	1377.62	1953.25	1990.97	1649.94
95.4599	1384.77	1960.94	1997.02	1656.29
95.7186	1384.77	1960.94	1997.02	1656.29
95.7186	1398.03	1970.91	2001.34	1665.26
95.7186	1399.73	1970.91	2001.34	1666.76
95.6077	1399.98	1969.04	1999.76	1667.91
95.5338	1400.08	1967.33	1998.43	1668.88
95.4968	1400.08	1967.33	1998.43	1668.88
95.4599	1400.41	1964.45	1996.18	1670.12
95.4599	1401.33	1963.19	1995.25	1670.73
95.4599	1402.28	1961.91	1994.3	1671.49
95.3859	1403.04	1960.74	1993.44	1672.03
95.275	1403.65	1959.55	1992.64	1672.6
95.1826	1404.31	1958.5	1991.96	1672.97
95.1272	1404.89	1957.5	1991.33	1673.36
95.1087	1405.34	1956.48	1990.62	1673.62
95.1272	1405.66	1955.56	1989.99	1674.03
95.1272	1405.94	1954.67	1989.32	1674.45
95.0902	1406.32	1953.27	1988.19	1675.01
94.9793	1406.32	1953.27	1988.19	1675.01
94.7575	1406.56	1952.53	1987.72	1675.17
94.6651	1407.11	1951.79	1987.26	1675.39
94.6836	1408.07	1950.97	1986.76	1675.71
94.6836	1408.89	1950.21	1986.32	1676
94.6836	1408.89	1950.21	1986.32	1676
94.7021	1409.63	1949.49	1985.83	1676.29
94.7021	1413.38	1948.32	1984.96	1676.7
94.813	1416.44	1947.71	1984.58	1676.82
94.6836	1418.91	1947.12	1984.16	1677.04
94.7206	1420.89	1946.61	1983.65	1677.25
94.6836	1422.2	1946.06	1983.17	1677.44
94.813	1422.2	1946.06	1983.17	1677.44
94.6836	1423.69	1944.88	1982.51	1677.83
94.6466	1423.87	1944.33	1982.16	1678.05
94.5358	1423.9	1943.82	1981.76	1678.16
94.5173	1424.02	1943.3	1981.37	1678.26
94.5173	1423.98	1942.79	1981	1678.38
94.5358	1423.98	1942.79	1981	1678.38
94.4803	1423.86	1941.9	1980.52	1678.74
94.4249	1423.79	1941.51	1980.18	1678.95
94.4803	1423.58	1941.09	1979.75	1679.09
94.4249	1423.42	1940.61	1979.38	1679.22
94.5173	1423.32	1940.25	1979.05	1679.38
94.5173	1423.21	1939.84	1978.81	1679.51
94.5542	1423.02	1939.45	1978.53	1679.66
94.5542	1423.09	1938.95	1978.21	1679.79
94.5542	1423.3	1938.63	1977.86	1679.86
94.4618	1423.71	1938.31	1977.53	1680.11
94.4988	1424.16	1938	1977.3	1680.25
94.4433	1424.16	1938	1977.3	1680.25
94.4433	1424.92	1937.18	1976.87	1680.51
94.4618	1425.63	1936.86	1976.61	1680.6
94.3509	1426.26	1936.5	1976.33	1680.63
94.2585	1426.26	1936.16	1976.06	1680.74
94.1291	1426.26	1936.16	1976.06	1680.74
94.1107	1425.92	1935.38	1975.51	1681.03
94.0182	1425.72	1935.07	1975.26	1681.16
94.0737	1425.39	1934.67	1975.07	1681.26
94.1661	1425.07	1934.35	1974.88	1681.41
94.2216	1424.75	1933.98	1974.6	1681.43
94.314	1424.65	1933.65	1974.33	1681.59
94.314	1424.56	1933.3	1974.04	1681.77
94.3325	1424.56	1933.04	1973.8	1681.94
94.2955	1424.64	1932.73	1973.6	1682.06
94.2031	1424.72	1932.45	1973.41	1682.14
94.0922	1424.77	1932.17	1973.21	1682.25
93.9628	1424.77	1932.17	1973.21	1682.25
93.9258	1424.77	1931.88	1973	1682.38
95.1641	1444.39	1933.28	1988.99	1726.26
95.5707	1451.91	1939.57	1995.06	1731.14
95.9034	1457.39	1944.58	2000.13	1735.55
96.3285	1468.83	1957.87	2011.66	1746.44
96.3655	1468.83	1957.87	2011.66	1746.44
96.6242	1474.97	1964.15	2017.22	1751.26
96.9754	1484.15	1972.7	2022.62	1756.84
97.2157	1484.15	1972.7	2022.62	1756.84
97.3081	1499.92	1983.19	2030.43	1768.38
97.4744	1503.29	1983.75	2031.79	1770.37
97.6592	1505.39	1984.73	2031.79	1772.7
98.0104	1510.71	1989.41	2036.03	1778.18
98.0104	1519.01	1994.68	2041.56	1783.98
98.4539	1519.01	1994.68	2041.56	1783.98
98.7866	1529.68	2004.45	2049.72	1795.01
99.0084	1530.22	2008.11	2054.67	1801.51
99.5629	1533.91	2013.68	2062.61	1809.55
100.062	1540.61	2022.93	2070.39	1820.34
100.505	1548.96	2030.05	2076.1	1828.93
100.579	1548.96	2030.05	2076.1	1828.93
100.672	1561.7	2040.09	2080.72	1842.74
100.746	1567.12	2040.77	2081.52	1850.07
100.783	1572.48	2041.96	2081.55	1856.13
100.783	1572.7	2041.96	2081.55	1858.9
102.021	1616.49	2040.08	2082.14	2100.92
102.964	1619.95	2043.51	2089.66	2112.21
103.851	1619.95	2043.51	2089.66	2112.21
104.516	1658.12	2076.91	2116.88	2161.37
104.553	1685.6	2095.93	2123.2	2191.65
104.553	1700.65	2103.53	2123.2	2213.65
104.553	1706.76	2104.24	2121.55	2222.36
