# Supplementary material for: Shear performance evaluation of sustainable concrete beams containing rice husk ash and carbon nanotubes as cement replacement
Source: PLoS One. 2025 Jun 4;20(6):e0320325. doi: 10.1371/journal.pone.0320325 (PMC12136308; doi:10.1371/journal.pone.0320325)
Supplement: S4 Table — (XLSX) [file pone.0320325.s004.xlsx]

## Sheet: Sheet1
Load (KN)	Strain (με)
	SG-1	SG-2	SG-3	SG-4
0	0	0	0	0
5.337	0.5265	3.2013	1.0729	0.005
9.74	3.7278	10.8084	3.0995	4.6864
9.906	27.4984	52.9417	62.0697	15.865
15.839	31.892	80.972	77.0425	24.3367
16.745	33.7274	86.3398	84.4744	24.7067
17.595	34.3682	90.0161	86.7969	26.0405
17.983	36.2111	102.831	93.9954	27.784
17.983	38.4514	118.076	106.363	29.525
19.055	38.4514	118.076	106.363	29.525
19.905	40.4012	132.685	123.74	30.824
20.515	42.1597	143.126	128.643	32.6893
20.774	44.4248	159.865	147.735	34.6886
21.199	46.5708	176.65	168.749	36.2707
21.661	47.373	183.417	185.417	36.3949
22.197	48.2821	189.69	189.231	37.8206
22.234	49.9462	202.004	202.12	39.3381
22.234	51.4688	214.017	218.133	40.8979
22.123	52.4275	220.119	233.103	40.8979
21.938	52.4275	220.119	237.183	40.8805
24.84	56.3594	256.03	294.864	46.4789
25.875	56.3594	256.03	294.864	46.4789
27.39	56.7046	261.147	313.164	47.6239
28.388	58.4011	274.448	339.666	50.0456
28.998	61.9654	299.504	381.946	53.5353
28.998	61.9654	299.504	381.946	53.5353
29.313	66.4562	343.008	470.092	57.0499
29.775	66.9355	348.709	489.82	57.5119
32.528	67.4745	358.355	504.589	58.9425
33.379	69.7373	381.476	529.706	61.8735
33.434	73.0608	418.028	569.817	65.6961
33.434	73.0608	418.028	569.817	65.6961
33.175	76.0489	469.102	648.673	70.0975
33.046	76.0489	473.341	662.9	70.3335
33.379	69.7373	442.139	525.696	58.6271
33.434	73.0608	471.223	557.754	62.256
33.434	73.0608	471.223	557.754	62.256
33.175	76.0489	501.193	606.942	66.8312
33.046	76.0489	501.917	611.582	67.2535
32.898	75.644	501.917	611.582	67.3379
36.28	76.0241	573.171	667.553	74.3822
37.833	78.3813	583.291	688.684	76.27
38.979	78.8582	590.25	695.876	77.2362
39.718	80.5249	603.842	707.827	79.1265
40.494	80.5249	603.842	707.827	79.1265
40.827	84.1937	640.773	755.61	85.9995
40.827	84.4868	653.018	775.362	89.8422
40.975	84.4868	661.311	791.137	96.8048
40.808	83.841	665.295	799.754	104.699
40.624	82.1295	666.765	804.293	111.955
40.457	80.1548	666.765	804.293	115.376
51.103	77.0648	836.11	1190.45	291.676
51.14	87.557	845.536	1197.51	299.534
50.918	97.8332	854.479	1204.83	306.76
50.77	97.8332	854.479	1204.83	306.76
50.844	108.092	856.069	1206.93	312.051
55.705	110.797	909.932	1291.68	337.168
56.185	113.406	916.389	1298.39	341.313
56.851	116.456	923.729	1306.63	346.194
57.461	125.702	941.238	1329.74	359.732
57.461	125.702	941.238	1329.74	359.732
58.108	132.171	952.5	1344.92	369.298
58.588	139.579	964.04	1360.2	379.291
59.198	139.579	964.04	1360.2	379.291
59.309	156.877	986.951	1384.87	398.541
59.438	165.8	994.003	1394.19	405.493
59.327	172.536	997.387	1399.06	409.692
59.217	176.893	997.626	1401.22	411.093
59.253	179.151	997.081	1401.24	411.802
59.253	179.151	997.081	1401.24	411.802
62.636	189.38	1020.63	1438.2	468.799
62.636	196.374	1034.93	1459.94	477.164
62.728	203.581	1048.16	1479.64	485.534
62.784	209.45	1057.07	1492.86	491.155
62.784	213.326	1061.13	1498.68	494.653
62.857	215.209	1062.32	1500	496.462
63.005	215.209	1062.32	1500	496.462
63.005	218.921	1063.69	1501.95	502.476
63.283	220.551	1064.79	1502.6	505.427
63.615	221.418	1065.24	1503.02	507.921
64.281	223.153	1067.57	1504.37	512.231
64.706	230.942	1082.3	1517.05	531.757
64.706	230.942	1082.3	1517.05	531.757
65.149	237.728	1091.53	1528.28	545.073
65.482	245.731	1099.78	1538.75	557.744
65.574	259.718	1106.61	1550.29	572.913
65.685	259.718	1106.61	1550.29	572.913
65.685	265.241	1109.19	1553.39	577.972
65.685	269.935	1111.07	1556.26	582.145
65.63	273.688	1111.96	1558.6	585.193
65.63	277.885	1111.32	1559.27	588.192
65.353	277.885	1111.32	1559.27	588.192
65.168	279.433	1110.74	1558.75	589.283
65.094	280.571	1110.15	1558.34	590.377
68.605	297.424	1127	1581.05	713.87
68.605	311.641	1147.07	1607.38	728.114
68.975	329.891	1167.13	1630.05	743.027
69.493	351.113	1178.27	1648.83	753.277
69.493	369.345	1182.63	1657.94	759.483
70.232	381.434	1183.8	1661.42	761.704
71.71	387.615	1183.8	1662.75	764.838
73.152	397.388	1191.9	1667.04	774.397
73.984	419.93	1209.23	1682.62	795.525
73.984	459.94	1233.68	1708.41	828.087
73.984	509.556	1252.58	1734.42	864.261
73.762	555.523	1262.04	1749.04	893.718
73.429	586.401	1262.92	1752.49	911.296
73.06	603.784	1262.92	1752.49	919.486
74.704	634.094	1267.95	1738.87	1005.02
74.963	656.798	1283.97	1757.19	1042.13
74.963	677.981	1295.31	1770.63	1062.14
75.24	687.749	1295.31	1775.18	1067.41
75.555	689.935	1296.88	1777.84	1068.65
75.555	703.28	1303.61	1783.84	1084.51
75.795	703.28	1303.61	1783.84	1084.51
75.832	713.93	1307.98	1790.18	1092.46
75.721	721.836	1308.21	1793.88	1094.23
75.666	721.836	1308.21	1793.88	1094.23
77.736	750.864	1310.87	1795.81	1096.72
78.29	777.053	1330.18	1819.31	1117.87
78.808	777.053	1330.18	1819.31	1117.87
79.048	790.386	1339.35	1830.8	1126.51
79.048	804.117	1347.67	1841.7	1133.84
79.417	816.607	1353.81	1852.08	1139.13
79.417	816.607	1353.81	1852.08	1139.13
79.417	837.023	1362.19	1862.14	1143.58
79.454	840.829	1362.75	1862.14	1144.39
79.399	843.424	1362.75	1862.3	1144.39
79.51	843.424	1362.75	1862.3	1144.39
79.565	852.591	1365.57	1863.74	1145.63
80.101	857.236	1366.84	1864.81	1146.5
80.988	859.124	1367.4	1865.53	1147.28
82.282	878.27	1382.25	1878.62	1165.11
82.282	878.27	1382.25	1878.62	1165.11
83.354	898.482	1398.19	1893.04	1181.55
83.354	927.202	1413.79	1912.77	1192.45
83.132	980.911	1435.8	1933.16	1198.67
82.984	980.911	1435.8	1933.16	1198.67
82.818	992.4	1439.01	1933.16	1198.14
82.652	996.265	1440.88	1931.89	1195.95
82.652	996.265	1440.88	1931.89	1195.95
86.866	1121.9	1501.41	2003.21	1239.87
86.829	1132.93	1503.88	2010.35	1240.57
86.681	1132.93	1503.88	2010.35	1240.57
86.681	1138.21	1503.88	2011.93	1240.57
88.178	1164.26	1515.02	2020.84	1235.45
88.806	1171.65	1518.39	2028.59	1239.62
89.49	1179.67	1525.4	2035.32	1246.78
90.137	1189.1	1531.64	2046.1	1253.81
90.266	1213.91	1548.31	2067.91	1269.95
90.47	1213.91	1548.31	2067.91	1269.95
90.47	1229.31	1556.94	2080.84	1276.18
90.581	1241.23	1561.62	2089.95	1278.73
90.544	1248.68	1563.98	2094.43	1278.97
90.47	1250.52	1563.98	2094.43	1278.97
91.135	1268.19	1570.57	2086.48	1260.57
91.8	1280.04	1578.58	2098	1270.04
92.484	1290.35	1585.03	2108.61	1277.69
92.484	1301.66	1593.78	2119.32	1286.12
93.187	1313.29	1601.78	2131.2	1293.43
93.649	1326.5	1611.4	2142.71	1300.94
93.87	1339.07	1618.88	2153.87	1306.91
94.388	1361.43	1631.75	2170.3	1314.9
94.517	1361.43	1631.75	2170.3	1314.9
94.647	1371.93	1636.85	2177.54	1316.66
94.776	1378.65	1640.04	2180.46	1316.91
95.127	1378.65	1640.04	2180.46	1316.91
95.589	1381.57	1640.32	2183.14	1317.23
95.589	1386.96	1644.57	2183.81	1319.73
96.218	1398.61	1652.64	2190.16	1324.96
96.532	1412.04	1661.09	2198.52	1331.32
96.846	1429.47	1670.87	2208.72	1335.83
96.754	1442.58	1677.18	2215.34	1337.38
96.55	1454.24	1683.39	2219.84	1337.38
96.439	1457.36	1684.81	2220.11	1337.26
96.273	1458.33	1687.02	2220.11	1334.87
96.088	1458.68	1689.94	2218.75	1333.01
95.94	1458.76	1692.77	2217.63	1331.46
95.94	1458.84	1695.17	2216.57	1330.13
95.996	1458.9	1696.6	2215.61	1328.91
95.756	1459.11	1699.09	2213.92	1326.69
95.774	1459.11	1699.09	2213.92	1326.69
95.756	1459.23	1700.2	2213.23	1325.76
95.663	1459.39	1701	2212.6	1324.85
95.663	1459.78	1702.15	2211.24	1323.07
95.608	1459.78	1702.15	2211.24	1323.07
95.571	1459.79	1702.61	2210.51	1322.37
95.441	1459.88	1703.02	2209.91	1321.7
95.386	1459.84	1703.49	2209.38	1321
95.349	1459.84	1703.79	2208.89	1320.35
95.275	1459.84	1703.79	2208.89	1320.35
95.275	1459.82	1704.14	2207.95	1319.07
95.33	1459.84	1704.25	2207.48	1318.44
95.33	1459.9	1704.33	2206.61	1317.29
95.201	1459.9	1704.33	2206.61	1317.29
95.035	1459.96	1704.41	2206.23	1316.73
95.09	1459.96	1704.43	2205.87	1316.21
99.655	1512.14	1746.5	2239.09	1342.52
100.265	1544.71	1763.48	2264.82	1357.66
100.376	1574.08	1776.53	2286.9	1365.34
100.432	1590.67	1782.15	2298.05	1365.81
100.321	1598.57	1783.55	2301.41	1365.81
100.191	1599.39	1783.55	2301.41	1363.19
99.896	1599.69	1782.94	2299.89	1361.18
103.389	1609.35	1807.77	2300.4	1350.68
103.777	1664.75	1842.77	2348.08	1382.58
103.999	1664.75	1842.77	2348.08	1382.58
103.999	1685.51	1853.22	2366.42	1388.19
104.072	1695.52	1856.8	2375.5	1388.38
104.072	1700.2	1858.42	2377.88	1388.49
104.128	1700.48	1859.12	2379.9	1388.49
104.35	1705.71	1862.81	2380.9	1389.44
104.535	1712.37	1867.12	2385.22	1390.8
104.516	1719.2	1871.03	2389.62	1392.27
104.516	1721	1871.41	2391.11	1392.5
104.627	1721	1871.41	2391.11	1392.5
105.274	1721.51	1872.36	2391.83	1391.43
105.274	1722.57	1874.12	2391.21	1390.61
106.142	1728.56	1879.67	2394.79	1395.63
107.233	1740.4	1889.54	2404.83	1404.15
107.566	1777.38	1925.17	2434.5	1420.86
107.769	1777.38	1925.17	2434.5	1420.86
107.473	1791.73	1947.11	2444.06	1420.86
107.251	1799.3	1968.26	2448.81	1420.68
107.159	1799.62	1982.55	2448.81	1416.81
107.03	1799.62	1989.24	2446.85	1413.5
106.956	1799.62	1989.24	2446.85	1413.5
108.397	1800.04	2004.11	2435.71	1351.93
108.73	1816.27	2013.37	2449.78	1357.53
108.73	1831.76	2022.14	2464.56	1359.17
108.767	1842.91	2027.57	2475.71	1359.17
109.915	1847.83	2029.65	2480.95	1355.52
109.915	1850.45	2030.2	2483.27	1350.89
109.952	1850.45	2030.2	2483.27	1350.89
