# Supplementary material for: Shear performance evaluation of sustainable concrete beams containing rice husk ash and carbon nanotubes as cement replacement
Source: PLoS One. 2025 Jun 4;20(6):e0320325. doi: 10.1371/journal.pone.0320325 (PMC12136308; doi:10.1371/journal.pone.0320325)
Supplement: S5 Table — (XLSX) [file pone.0320325.s005.xlsx]

## Sheet: Sheet1
Load (KN)	Strain (με)
	SG-1	SG-2	SG-3	SG-4
0	0	0	0	0
9.186	4.3238	42.9693	10.4682	7.3339
10.091	13.6596	60.4726	27.4561	10.9351
10.812	19.6625	63.4656	36.1317	11.8168
11.126	19.6625	63.4656	36.1317	11.8168
17.65	20.8621	125.511	88.4636	22.1759
17.65	22.2454	128.241	90.8507	22.6702
17.706	23.7505	130.921	93.7967	23.3035
17.817	24.1007	132.986	96.5241	23.825
17.946	24.3615	133.858	98.4319	24.066
18.131	24.3988	134.061	98.9808	24.0809
18.297	24.4758	134.431	99.4454	24.2026
18.297	24.5056	135.674	100.489	24.205
18.556	24.7291	137.457	101.768	24.3839
18.778	25.1414	139.122	103.34	24.7415
18.833	25.4344	140.004	104.242	24.9675
19.129	25.6133	141.032	105.032	25.2035
19.24	26.3832	144.793	107.672	25.7126
19.369	26.3832	144.793	107.672	25.7126
20.016	26.9818	147.046	109.623	26.0504
20.46	27.4785	149.459	111.108	26.4999
20.534	28.0274	153.573	114.064	27.4735
20.534	29.0829	158.969	118.573	28.6731
20.497	30.8712	165.378	127.925	29.9572
20.386	30.8712	165.378	127.925	29.9572
20.386	30.8712	165.378	129.687	29.9572
20.386	30.9234	165.333	129.809	29.838
22.677	43.3643	192.5	144.945	33.9236
22.714	43.4512	192.672	146.199	33.9708
22.714	43.6002	192.898	146.405	34.0975
22.825	43.6474	193.412	147.205	34.0975
23.158	43.7045	194.945	148.281	34.3335
23.583	44.2063	198.13	150.83	34.9072
24.378	45.8753	206.468	159.657	36.5663
24.6	45.8753	206.468	159.657	36.5663
25.08	46.4839	209.562	163.932	37.2518
25.542	46.9086	213.159	168.28	37.9795
26.097	47.5618	218.757	173.36	38.8687
26.411	48.5404	225.669	180.568	40.0311
26.411	49.6631	232.935	188.433	41.1239
26.596	50.741	240.314	196.645	42.0181
26.633	51.5706	245.982	203.718	42.5248
26.633	51.9482	249.625	208.898	42.7682
26.688	51.9705	250.787	211.587	42.7682
27.002	52.1096	251.337	212.523	42.7682
27.779	52.1096	253.086	213.865	42.8675
28.758	52.3654	258.764	217.147	43.4636
29.849	53.3689	269.25	224.621	44.5987
29.849	55.1696	285.493	237.457	47.0377
30.717	57.5864	303.935	254.492	49.6904
31.142	63.6991	337.143	288.232	54.2829
31.216	63.6991	337.143	288.232	54.2829
31.216	66.7393	343.784	296.708	55.2615
30.847	68.7488	343.784	299.091	55.5124
30.274	69.2406	343.774	299.091	55.5149
30.2	69.2406	343.185	298.497	55.4727
30.2	69.2406	343.185	298.497	55.4727
30.237	69.1313	342.723	298.04	55.4503
30.126	68.8531	341.704	297.056	55.4106
33.138	71.8611	377.102	311.829	61.3916
33.36	74.4567	386.758	324.469	63.2048
34.247	74.4567	386.758	324.469	63.2048
35.467	75.5422	391.038	329.63	64.1313
36.909	76.1507	400.164	334.211	65.3782
37.777	77.8224	419.798	345.685	68.9798
38.128	81.1931	448.647	368.142	74.6082
38.128	84.8892	476.717	392.852	82.6412
38.128	89.5615	502.404	423.825	94.7555
38.332	89.5615	502.404	423.825	94.7555
39.071	90.1229	503.791	427.235	96.7154
40.365	90.2893	506.973	428.157	97.7537
41.64	91.345	520.344	434.543	100.094
42.324	98.0518	580.735	478.616	111.247
42.324	102.622	607.837	506.063	118.183
42.509	102.622	607.837	506.063	118.183
42.509	105.852	621.466	522.643	123.278
42.287	107.613	624.455	528.881	126.032
42.139	108.038	624.455	528.881	127.049
42.102	108.244	623.724	528.682	127.856
41.954	108.244	622.914	528.135	128.224
41.806	108.241	622.163	527.479	128.479
41.659	108.241	622.163	527.479	128.479
44.449	111.177	649.815	540.586	138.009
44.653	114.531	660.938	554.69	141.166
44.653	116.091	666.77	560.817	143.029
44.837	116.983	666.959	561.831	143.576
45.226	117.321	671.743	563.492	144.507
46.076	119.042	681.174	571.366	146.964
48.238	121.039	696.762	581.67	150.773
48.867	123.991	716.969	598.036	156.767
48.996	127.168	740.129	616.359	164.896
49.051	131.831	759.923	638.149	175.065
49.384	135.857	769.862	652.033	183.981
49.458	138.436	773.163	657.312	190.535
49.458	140.389	780.449	660.145	199.852
50.123	140.389	780.449	660.145	199.852
51.084	143.029	794.112	669.067	209.109
51.879	148.043	811.644	684.394	228.05
51.879	156.422	826.781	703.942	259.136
51.953	167.487	834.816	719.737	293.845
51.768	167.487	834.816	719.737	293.845
51.528	186.513	838.028	731.593	338.821
51.528	190.895	836.903	731.593	346.714
53.08	224.447	837.941	726.395	371.142
53.579	227.925	846.165	732.814	375.32
53.579	233.62	854.823	739.958	380.144
53.635	243.992	862.532	746.979	385.925
53.727	256.977	867.704	753.65	394.788
53.69	256.977	867.704	753.65	394.788
53.69	276.774	868.289	754.125	396.603
53.801	281.416	868.826	754.125	398.355
54.245	286.284	872.118	756.184	401.216
55.317	292.578	879.465	760.741	406.147
55.539	300.992	889.297	767.159	413.82
55.594	311.27	898.502	773.84	423.601
55.594	322.083	904.503	778.471	433.223
55.594	331.345	907.86	781.26	441.053
55.964	338.358	910.91	781.675	446.636
56.389	344.599	917.153	784.433	453.611
56.962	344.599	917.153	784.433	453.611
57.11	363.005	935.615	795.654	472.938
57.165	375.128	943.846	803.925	486.434
57.073	385.774	949.093	813.771	499.727
57.073	393.734	950.758	821.512	511.12
57.073	397.617	951.447	825.236	517.45
57.091	399.849	951.447	826.157	522.564
57.276	403.9	954.246	829.995	532.921
57.719	403.9	954.246	829.995	532.921
58.995	406.12	959.253	833.053	539.129
59.512	410.059	967.34	838.732	550.29
59.937	415.744	976.298	846.804	568.084
60.399	415.744	976.298	846.804	568.084
60.788	422.932	985.46	856.193	592.834
60.972	441.943	1003.42	893.285	648.052
61.046	452.922	1010.87	918.009	673.723
61.046	462.515	1016.38	938.954	695.784
61.046	470.161	1019.26	946.03	711.863
60.898	475.563	1019.9	950.569	722.043
62.229	494.086	1021.14	946.928	766.915
62.71	499.781	1034.44	957.081	779.949
62.968	505.725	1047.1	967.372	794.505
62.968	511.038	1055.27	975.872	807.935
62.894	511.038	1055.27	975.872	807.935
62.894	516.801	1058.81	983.412	823.779
63.061	517.803	1058.81	983.48	826.413
63.597	518.643	1059.56	983.768	828.368
65.242	528.09	1078.63	997.034	849.845
65.889	528.09	1078.63	997.034	849.845
66.609	541.454	1093.96	1010.86	870.919
66.942	563.278	1108.33	1026.01	894.962
67.182	592.053	1122.27	1042.59	921.661
67.182	649.852	1136.18	1066.59	969.211
67.182	649.852	1136.18	1066.59	969.211
67.219	664.82	1136.47	1069.21	981.718
67.293	671.92	1137.74	1069.73	987.67
67.94	675.533	1140.88	1070.54	994.419
68.735	693.974	1161.06	1084.81	1043.86
69.566	693.974	1161.06	1084.81	1043.86
69.973	709.714	1170.44	1094.45	1100.14
70.324	724.868	1177.02	1100.64	1156.04
70.324	754.807	1187.56	1110.98	1221.47
70.158	754.807	1187.56	1110.98	1221.47
70.065	768.865	1189.64	1114.75	1235.68
69.992	779.804	1189.64	1116.38	1242.71
72.099	810.865	1199.34	1118.02	1278.36
72.598	818.963	1211.47	1127.72	1293.8
72.93	828.898	1224.89	1138.8	1312.36
72.93	840.018	1234.28	1149.11	1327.81
73.115	848.538	1239.43	1155.47	1337.38
73.411	853.494	1241.65	1158.05	1340.95
74.187	857.208	1248.68	1162.4	1349.21
75.296	864.923	1260.9	1170.97	1364.14
76.239	877.121	1275.87	1184.14	1384.34
77.31	892.118	1290.29	1197.97	1404.5
77.514	907.733	1302.5	1210.85	1422.44
77.606	935.891	1318.78	1230.44	1450.73
77.68	935.891	1318.78	1230.44	1450.73
77.68	946.16	1321.88	1235.32	1459.58
77.68	953.298	1323.29	1238	1464.77
77.994	956.755	1324.42	1238.42	1466.54
78.66	960.601	1327.25	1241.47	1472.9
80.767	966.312	1336.24	1246.04	1484.34
81.543	978.274	1352.64	1257.83	1505.62
81.931	998.154	1373.33	1274.93	1534.81
82.042	1023.54	1390.15	1295.5	1564.56
81.949	1046.4	1398.35	1309.21	1583.32
81.839	1060.42	1399.29	1314.15	1588.65
81.672	1067.07	1399.29	1314.15	1588.65
86.588	1448.37	1401.1	1318.4	1577.78
86.625	1457.87	1403.85	1322.3	1581.76
86.662	1465.07	1403.85	1324.09	1583.2
86.404	1478.33	1404.49	1322.31	1578.7
86.422	1484.42	1408.43	1322.56	1578.4
86.385	1490.31	1412.33	1322.76	1578.13
86.311	1493.17	1412.33	1322.76	1577.91
86.422	1493.07	1410.97	1322.39	1577.35
87.845	1495.11	1417.73	1327.6	1583.78
88.788	1509.82	1430.5	1339.17	1598.64
89.583	1509.82	1430.5	1339.17	1598.64
89.897	1542.84	1456.84	1363.94	1629.41
90.063	1559.41	1464.77	1373.22	1639.07
89.971	1570.38	1468.17	1378.18	1643.23
89.971	1576.98	1468.17	1379.47	1643.23
91.08	1627.64	1470.92	1382.43	1641.02
91.542	1638.22	1480.95	1389.89	1651.92
91.653	1675.38	1491.96	1401.5	1665.29
91.653	1675.38	1491.96	1401.5	1665.29
91.708	1720.98	1493.08	1403.59	1666.35
91.542	1780.39	1493.08	1403.89	1666.51
92.928	2188.85	1498.49	1407.23	1666.19
93.778	2188.85	1498.49	1407.23	1666.19
94.037	2254.95	1511.03	1416.67	1677.99
94.295	2290.21	1517.38	1421.69	1683.46
94.369	2323.87	1523.53	1427.65	1689.44
94.425	2357.22	1527.96	1432.86	1693.48
94.425	2384.89	1529.7	1436.2	1694.95
94.462	2384.89	1529.7	1436.2	1694.95
94.794	2414.5	1530.29	1438.6	1695.78
95.183	2422.93	1533.63	1439.73	1697.38
96.199	2437.26	1540.61	1444.64	1702.93
