# Supplementary material for: Shear performance evaluation of sustainable concrete beams containing rice husk ash and carbon nanotubes as cement replacement
Source: PLoS One. 2025 Jun 4;20(6):e0320325. doi: 10.1371/journal.pone.0320325 (PMC12136308; doi:10.1371/journal.pone.0320325)
Supplement: S6 Table — (XLSX) [file pone.0320325.s006.xlsx]

## Sheet: Sheet1
Load (KN)	Strain (με)
	SG-5	SG-6	SG-7
0	0	0	0
0.0924	-2.5853	-4.8776	-3.4397
0.1294	-2.5829	-4.8925	-3.4397
0.0554	-2.5953	-4.8925	-3.4372
0.1109	-2.5978	-4.9049	-3.4297
0.0554	-2.6002	-4.8702	-3.4173
0.1663	-2.6102	-4.8702	-3.4571
0.1294	-2.6052	-4.8553	-3.5216
0.2403	-2.6449	-4.8851	-3.5415
0.536	-3.3155	-5.9132	-4.5125
1.2937	-6.9315	-8.8636	-6.7427
2.6245	-12.7229	-12.7552	-9.3007
3.8073	-17.7072	-15.7428	-10.9969
3.8073	-17.7072	-15.7428	-10.9969
4.3063	-19.7014	-16.8554	-11.5781
4.4727	-20.4291	-17.3372	-12.1195
4.5651	-20.8215	-17.6451	-12.559
4.9162	-21.9067	-18.3753	-13.1377
5.3228	-23.5011	-19.2966	-13.6095
5.674	-24.554	-20.0988	-14.2105
5.9327	-25.9025	-21.1542	-14.9879
6.5057	-29.5953	-23.7991	-16.6915
7.0232	-31.7534	-25.1823	-17.6725
7.5222	-33.2633	-26.2452	-18.3355
7.9843	-34.7756	-27.2088	-18.9961
8.1321	-35.6075	-27.8396	-19.4084
8.1321	-35.6075	-27.8396	-19.4084
8.2984	-36.5736	-28.3462	-19.8033
8.3724	-36.8467	-28.5498	-20.0193
8.4648	-37.2913	-28.7386	-20.2105
8.4463	-37.629	-29.0092	-20.3918
8.5202	-37.8748	-29.2228	-20.4887
8.5942	-38.1108	-29.4264	-20.6104
8.6866	-38.3442	-29.6152	-20.7196
8.742	-38.8011	-29.9206	-20.9382
8.9453	-39.6976	-30.5067	-21.4771
9.0932	-40.0974	-30.7352	-21.7254
9.0932	-40.5941	-31.0928	-21.9166
9.0932	-40.5941	-31.0928	-21.9166
9.2225	-41.0858	-31.4976	-22.1799
9.3889	-41.6247	-31.8751	-22.4108
9.6107	-42.2654	-32.3047	-22.7312
9.7216	-43.0253	-32.774	-23.0565
9.7955	-44.1576	-33.5687	-23.516
9.8509	-44.2694	-33.6109	-23.516
10.0173	-44.2694	-33.6109	-23.5532
10.0173	-44.2048	-33.5066	-23.4588
10.0173	-44.2048	-33.5066	-23.4588
10.1097	-43.8472	-33.2359	-23.2925
10.1097	-43.7107	-33.1391	-23.2478
10.2575	-43.6014	-33.0547	-23.2279
10.2206	-43.4102	-32.923	-23.1286
10.0173	-43.3531	-32.9106	-23.0814
10.1282	-45.2702	-35.163	-24.703
10.4239	-46.3206	-35.7441	-25.155
10.5163	-46.924	-36.1191	-25.4803
10.6826	-47.525	-36.509	-25.8131
10.8305	-48.9305	-37.4502	-26.3992
10.9599	-49.3577	-37.6985	-26.5085
10.9599	-49.6557	-37.8376	-26.5581
11.0338	-49.8071	-38.0512	-26.7295
11.2741	-50.125	-38.2896	-27.0002
11.2741	-50.125	-38.2896	-27.0002
11.5143	-50.4925	-38.5553	-27.2585
11.6991	-51.2003	-38.9774	-27.5416
11.7546	-51.7168	-39.335	-27.7154
11.8655	-52.1514	-39.6231	-27.8371
11.8655	-52.1514	-39.6976	-27.8371
11.9579	-52.1514	-39.71	-27.8718
11.9579	-52.3152	-39.8839	-27.9041
12.1058	-52.5536	-40.0949	-28.0755
12.1427	-52.8591	-40.2266	-28.227
12.2906	-53.0652	-40.2638	-28.376
12.2906	-53.0652	-40.2638	-28.376
12.2906	-53.5842	-40.676	-28.664
12.6417	-54.4211	-41.3391	-29.1508
12.9744	-55.767	-42.3647	-29.8089
13.4549	-57.242	-43.3804	-30.5489
13.7691	-58.9083	-44.4656	-31.2194
14.2497	-60.8725	-45.7122	-32.0638
14.2866	-61.1655	-45.8711	-32.2202
14.2497	-61.4784	-46.0797	-32.3146
14.2497	-61.5653	-46.1567	-32.3568
14.2497	-61.6423	-46.1964	-32.3568
14.2866	-61.7392	-46.2511	-32.4413
14.4345	-61.908	-46.3479	-32.5207
14.4345	-61.908	-46.3479	-32.5207
14.4715	-62.0794	-46.4423	-32.6002
14.5084	-62.1936	-46.5267	-32.6176
14.5269	-62.2706	-46.5987	-32.6449
14.7302	-63.974	-49.5389	-33.596
14.8411	-64.2547	-49.7773	-33.7574
14.8781	-64.7389	-50.1647	-34.1001
15.1368	-66.4026	-51.2251	-34.8973
15.1368	-66.4026	-51.2251	-34.8973
15.2107	-67.4133	-51.8037	-35.1928
15.3586	-67.5523	-51.9552	-35.2996
15.414	-67.8851	-52.1712	-35.4958
15.5064	-68.3768	-52.5561	-35.841
15.5434	-69.0199	-52.9311	-36.1514
15.7098	-69.678	-53.4402	-36.4345
15.7098	-69.678	-53.4402	-36.4345
15.8206	-70.3012	-53.8673	-36.6183
15.9685	-70.7879	-54.1901	-36.8045
16.0239	-71.369	-54.4955	-36.9908
16.1903	-72.1661	-54.9252	-37.3509
16.3751	-73.0575	-55.546	-37.6737
16.4306	-73.9043	-56.0128	-37.994
16.8741	-74.9671	-56.7255	-38.3814
16.9481	-75.1955	-56.9068	-38.4261
17.0959	-75.4091	-56.9838	-38.4882
17.0959	-75.5109	-57.1576	-38.6124
17.0959	-75.5109	-57.1576	-38.6124
17.1698	-76.0001	-57.4928	-38.9154
17.4286	-76.7028	-57.9895	-39.2953
17.7243	-77.48	-58.3595	-39.5784
17.9461	-78.2821	-58.7791	-39.7473
17.983	-78.4981	-58.9306	-39.7473
17.9461	-78.6993	-59.0573	-39.8094
17.8722	-78.9451	-59.2063	-39.9037
17.8722	-79.3076	-59.4372	-40.0279
17.983	-79.6354	-59.6185	-40.1496
17.983	-79.6354	-59.6185	-40.1496
18.0015	-79.8862	-59.7998	-40.3085
18.1309	-80.1891	-59.986	-40.4128
18.2418	-80.651	-60.2989	-40.5891
18.2972	-81.2867	-60.6962	-40.7828
18.3527	-81.7957	-61.0016	-41.0634
18.593	-82.8982	-61.7416	-41.57
18.7038	-83.6332	-62.2532	-41.8482
18.7038	-83.6332	-62.2532	-41.8482
18.9996	-84.4477	-62.7771	-42.1511
19.1659	-85.2671	-63.2067	-42.3771
19.4246	-85.9127	-63.5767	-42.5534
19.591	-86.3895	-63.8573	-42.7372
19.6464	-87.0127	-64.3167	-42.9756
19.8497	-88.4927	-65.0518	-43.3208
20.053	-88.6888	-65.1312	-43.3208
20.0161	-88.6888	-65.1312	-43.2115
20.0161	-88.5225	-64.9996	-43.0526
20.053	-90.6604	-67.0905	-43.9044
20.3488	-91.9764	-68.0142	-44.5078
20.6445	-93.3148	-68.9206	-45.1584
21.0141	-94.6556	-69.8269	-45.7743
21.1065	-95.629	-70.3583	-46.0673
21.1065	-96.0462	-70.557	-46.1145
21.1804	-96.2374	-70.6762	-46.194
21.162	-96.4434	-70.6961	-46.194
21.4022	-97.0865	-71.292	-46.5813
21.6979	-97.7694	-71.7166	-46.8446
21.7904	-98.5317	-72.1065	-47.0879
21.7904	-98.5317	-72.1065	-47.0879
22.0306	-99.1922	-72.5038	-47.2792
22.2154	-99.7707	-72.8614	-47.4729
22.4003	-100.302	-73.2314	-47.7261
22.5112	-100.933	-73.5865	-47.9223
22.6036	-101.449	-73.9118	-48.1334
22.8993	-102.576	-74.6269	-48.4637
23.0656	-103.306	-75.121	-48.7319
23.2135	-104.101	-75.6351	-49.0944
23.2135	-104.101	-75.6351	-49.0944
23.4722	-105.149	-76.2981	-49.4793
23.731	-106.259	-77.5148	-49.8121
23.8973	-108.727	-78.6471	-50.7955
23.8973	-110.86	-80.2338	-52.0769
23.9343	-114.157	-82.6574	-54.0411
24.1561	-117.75	-85.1281	-55.9681
24.4518	-121.137	-87.3231	-57.5276
24.6736	-123.992	-89.2872	-58.8338
24.7475	-126.363	-90.7225	-59.7327
24.9323	-128.695	-92.2049	-60.51
24.9323	-128.695	-92.2049	-60.51
25.1911	-130.639	-93.0963	-60.7235
25.1911	-131.843	-93.5184	-60.7235
25.4128	-132.355	-93.5184	-60.6664
25.4313	-132.377	-93.4936	-60.4156
25.4313	-136.687	-95.0802	-59.544
25.6161	-137.554	-95.7457	-59.9214
25.8379	-138.492	-96.5179	-60.5522
25.9673	-139.793	-97.4814	-61.3418
26.2076	-142.477	-99.4355	-62.6629
26.2445	-143.465	-99.9743	-62.946
26.4663	-144.376	-100.347	-63.1024
26.7066	-145.449	-100.764	-63.1024
26.9284	-146.494	-101.166	-62.9385
26.9284	-147.306	-101.427	-63.0329
26.9284	-147.306	-101.427	-63.0329
27.1502	-147.813	-101.737	-63.0553
27.1686	-149.188	-102.696	-63.5395
27.3719	-152.567	-105.983	-67.2891
27.871	-160.37	-112.161	-72.2753
28.2406	-169.224	-118.612	-76.9288
28.5733	-177.801	-123.699	-78.8358
29.0908	-188.241	-129.233	-80.5417
29.4604	-192.163	-131.508	-81.4084
29.7746	-195.584	-133.296	-82.1136
29.9594	-197.958	-134.371	-82.4885
29.9594	-197.958	-134.371	-82.4885
30.0518	-199.747	-135.061	-82.6003
30.0518	-200.606	-135.376	-82.6474
30.0518	-200.991	-135.56	-82.6003
29.9964	-201.187	-135.607	-82.5283
30.1442	-188.097	-119.133	-61.841
32.0664	-199.601	-126.805	-62.7871
33.5634	-205.882	-129.74	-62.7871
34.1364	-208.963	-130.79	-62.4618
34.4136	-210.05	-131.657	-61.9328
34.5799	-211.226	-132.089	-61.543
34.5984	-212.622	-132.744	-60.9147
35.1898	-221.946	-147.693	-58.2577
35.9661	-225.041	-148.848	-58.2577
35.9661	-225.041	-148.848	-58.2577
36.04	-226.116	-148.982	-58.1136
36.2618	-226.536	-149.193	-57.5946
36.3727	-226.613	-149.193	-57.175
36.9087	-228.422	-149.712	-56.4797
36.9272	-229.281	-149.995	-55.9954
37.0381	-229.706	-150.27	-55.6552
37.1489	-230.326	-150.494	-55.392
37.3338	-231.416	-150.966	-55.2753
37.6295	-232.93	-151.425	-55.1213
37.9252	-234.586	-152.004	-54.9848
38.0176	-236.148	-152.252	-54.6619
38.0176	-236.148	-152.252	-54.6619
38.2764	-237.436	-152.48	-54.3093
38.609	-238.963	-153.024	-53.9517
39.0896	-241.018	-154.064	-53.7655
39.9767	-245.901	-155.556	-51.7491
40.0876	-246.536	-155.556	-50.1126
40.0876	-246.536	-155.196	-48.3395
40.3279	-246.519	-150.727	-31.6317
41.3444	-251.473	-153.307	-31.6317
42.1021	-255.745	-155.055	-31.4976
42.5827	-258.262	-155.663	-30.6706
42.712	-259.533	-156.197	-28.3362
42.8599	-260.409	-156.537	-27.698
43.4513	-263.1	-157.885	-27.0474
44.2091	-266.841	-159.571	-25.8901
45.0223	-270.654	-161.135	-23.7221
45.0223	-270.654	-161.135	-23.7221
45.5952	-274.491	-162.029	-20.3322
45.9279	-277.579	-162.347	-16.4928
46.0758	-278.996	-162.347	-13.1278
46.0943	-278.996	-161.865	-10.9721
46.0943	-278.812	-161.311	-9.5789
46.8151	-285.427	-150.037	8.8191
47.7022	-290.014	-152.018	9.2338
48.2382	-292.382	-152.902	10.2496
48.3676	-293.077	-153.21	11.3821
48.6263	-294.442	-154.024	11.8962
50.0679	-301.397	-157.329	14.6307
50.7333	-304.686	-158.253	17.4272
51.1399	-307.269	-158.63	20.7652
51.4171	-308.908	-158.63	24.7937
51.4171	-309.605	-158.198	28.7352
51.4356	-309.605	-157.485	32.277
52.027	-314.946	-159.305	53.7539
52.9881	-320.536	-161.704	53.8905
53.561	-323.861	-162.761	54.9535
53.8567	-325.673	-163.298	56.347
53.9861	-325.988	-163.99	57.2709
54.8732	-330.279	-165.877	58.873
55.4647	-333.704	-167.297	60.5148
55.8898	-336.325	-167.761	62.5789
55.9267	-337.844	-167.761	64.9857
55.9267	-337.844	-167.761	64.9857
56.0006	-338.368	-167.66	67.4025
56.4073	-327.574	-11.732	143.531
57.3129	-332.741	-14.3397	144.53
57.7934	-336.598	-15.79	146.217
58.0152	-338.326	-16.0831	148.139
58.1261	-338.517	-16.4208	149.722
58.1261	-338.832	-16.4208	150.654
58.4588	-339.845	-17.0715	151.389
59.2165	-345.25	-19.6989	153.886
59.4198	-347.33	-20.5061	156.02
59.5862	-348.444	-20.7643	158.092
59.5862	-348.444	-20.7643	158.092
59.9373	-349.578	-21.415	160.159
60.3439	-351.708	-22.1898	162.114
60.8984	-355.296	-22.8703	164.986
61.0278	-357.468	-22.8703	168.764
61.1756	-358.12	-22.381	172.973
61.1756	-358.12	-21.1667	176.645
62.4509	-434.917	-36.961	227.58
63.5968	-442.344	-37.9642	233.302
64.447	-449.158	-38.0983	239.288
64.447	-449.158	-38.0983	241.35
64.447	-449.158	-38.0983	241.35
64.1512	-448.384	-37.2242	242.17
64.1512	-448.384	-37.2242	242.401
64.1882	-450.949	-39.9658	242.973
65.1493	-460.137	-42.7819	247.209
66.3136	-469.263	-45.5011	252.112
67.1453	-475.275	-44.6096	259.951
67.0714	-475.275	-44.6096	261.079
67.1268	-476.111	-45.9183	261.909
68.4945	-486.443	-48.1334	268.82
69.6959	-496.506	-50.2218	277
70.7863	-504.803	-50.2218	285.67
70.7863	-504.803	-49.755	288.413
70.7863	-504.803	-49.755	288.413
70.3427	-503.768	-48.6897	289.864
70.084	-503.024	-47.8354	290.923
69.8992	-502.438	-47.2295	291.818
69.8067	-501.87	-47.1177	292.029
69.8992	-501.87	-47.1177	292.556
72.3942	-518.312	-48.6921	306.73
73.9467	-527.818	-48.6921	314.884
74.1316	-529.754	-48.5953	317.6
74.1316	-529.754	-47.53	318.104
74.1316	-529.754	-47.53	318.591
75.4253	-539.057	-47.232	326.845
76.3864	-548.273	-46.8197	335.935
77.6432	-557.536	-46.3926	345.322
77.6432	-557.536	-46.3926	345.322
77.6432	-557.536	-46.1666	346.781
77.2181	-556.552	-45.2975	347.38
76.9778	-555.691	-45.0641	347.38
76.8669	-555.691	-45.0641	347.586
76.8669	-556.333	-46.554	347.899
78.1052	-564.966	-49.4123	351.868
81.7831	-589.656	-50.3361	368.945
82.1158	-592.869	-48.8858	374.485
82.1158	-592.869	-45.9431	376.14
81.7831	-591.42	-44.5202	376.632
81.4504	-590.74	-43.7032	376.995
81.4504	-590.74	-43.7032	376.995
81.4504	-590.74	-43.7032	377.661
82.9475	-601.918	-43.7777	384.923
84.2967	-612.961	-43.5542	392.825
85.5535	-623.562	-43.5542	400.689
85.5535	-623.562	-43.0054	402.073
85.0914	-622.434	-41.6346	402.993
84.7957	-621.337	-40.5792	403.704
84.8696	-620.603	-40.5047	404.959
85.498	-627.432	-42.6528	405.767
86.3112	-634.771	-45.29	407.174
87.2353	-645.189	-47.3338	408.456
87.7898	-649.244	-47.6169	411.441
88.3073	-654.998	-47.6169	413.698
89.1205	-660.009	-46.7105	422.912
89.1205	-660.009	-46.7105	422.912
89.7859	-664.292	-43.2438	430.819
90.1925	-666.663	-39.5337	438.776
90.1925	-666.663	-36.2681	439.773
90.8763	-702.729	-40.4749	452.082
90.8763	-702.729	-40.4749	452.082
91.3568	-704.353	-41.0659	453.153
91.8928	-706.667	-41.8159	454.6
92.4103	-710.382	-42.7273	456.907
93.0757	-715.119	-43.0998	459.778
93.5192	-718.631	-43.0998	462.336
93.778	-720.637	-43.0774	464.175
93.9998	-721.123	-42.916	465.078
94.0737	-722.244	-42.6875	466.094
94.1661	-723.05	-42.4615	467.004
94.1107	-723.923	-42.2629	467.79
94.2216	-724.218	-42.0717	468.193
94.1661	-724.689	-41.7364	469.14
94.2955	-725.651	-41.6495	469.908
94.5727	-726.896	-41.7016	470.84
94.5727	-726.896	-41.7016	470.84
94.7391	-728.545	-41.7016	471.899
95.2011	-730.74	-41.7016	474.146
95.4599	-732.898	-41.4881	476.861
95.7186	-734.338	-40.9467	479.59
95.7186	-734.718	-40.1372	480.933
95.7186	-734.718	-39.3648	481.614
95.6077	-734.353	-38.8061	481.989
95.5338	-734.066	-38.3814	482.273
95.1641	-740.655	-31.8477	488.411
95.5707	-742.83	-32.3966	489.445
95.9034	-744.432	-32.9653	490.486
96.3285	-747.459	-33.2086	491.799
96.3655	-749.535	-33.1167	493.176
96.6242	-751.685	-33.4868	494.67
96.9754	-753.813	-33.5513	496.226
97.2157	-755.841	-33.2136	497.703
97.3081	-757.711	-33.0348	498.959
97.4744	-758.271	-32.9379	499.697
97.6592	-760.198	-32.7144	500.798
98.0104	-762.4	-32.6797	502.161
98.0104	-762.4	-32.6797	502.161
98.4539	-764.82	-32.6797	503.602
98.7866	-765.832	-32.6623	504.348
99.0084	-767.856	-32.6623	505.524
99.5629	-770.625	-32.4586	507.508
100.062	-774.136	-32.0762	509.544
100.505	-776.646	-31.4082	510.891
100.579	-778.04	-30.4695	511.468
100.672	-779.671	-29.6723	512.01
100.746	-780.918	-28.9794	512.423
100.783	-781.697	-28.0283	512.423
100.783	-781.697	-27.0623	512.351
100.672	-780.886	-25.7883	511.555
100.672	-780.886	-25.7883	511.555
100.524	-780.559	-25.3239	511.175
100.376	-780.286	-24.857	510.867
100.339	-780.031	-24.4696	510.551
100.154	-779.845	-24.1294	510.337
100.062	-779.592	-23.8289	510.195
100.284	-796.882	-10.3761	512.975
101.097	-802.59	-10.3761	516.418
101.411	-805.194	-9.5267	518.278
101.54	-805.265	-8.4315	519.185
101.466	-806.215	-7.7585	520.11
102.021	-811.033	-6.8123	523.871
102.964	-817.013	-5.8263	528.687
103.851	-826.46	-3.3627	536.521
104.516	-834.372	0.8841	543.065
104.553	-838.941	6.0648	547.766
104.553	-838.941	6.0648	547.766
104.553	-839.69	10.6917	550.31
