# Supplementary material for: Shear performance evaluation of sustainable concrete beams containing rice husk ash and carbon nanotubes as cement replacement
Source: PLoS One. 2025 Jun 4;20(6):e0320325. doi: 10.1371/journal.pone.0320325 (PMC12136308; doi:10.1371/journal.pone.0320325)
Supplement: S7 Table — (XLSX) [file pone.0320325.s007.xlsx]

## Sheet: Sheet1
Load (KN)	Strain (με)
	SG-5	SG-6	SG-7
0	0	0	0
0.111	0.2136	0.1788	0.0745
0.111	0.2285	0.1714	0.0646
0.129	0.2335	0.1962	0.0646
0.148	0.2061	0.1416	0.0695
0.148	0.2012	0.1267	0.0596
0.055	0.1763	0.0795	0.0422
0.055	0.1763	0.0795	0.0422
0.092	0.1217	0.0447	-0.0075
0.018	0.0919	0.0671	-0.0075
0.092	0.0919	0.072	0
0.092	0.0944	0.1018	0.0025
0.203	0.1316	0.0795	0.0124
0.148	0.1068	0.0596	0.0124
0.148	-0.0373	-0.0993	-0.1043
3.937	-0.231	-0.2434	-0.2285
7.337	-3.539	-3.4099	-0.9884
9.74	-14.444	-13.766	-3.6433
10.036	-14.444	-13.766	-3.6433
10.165	-47.9372	-38.9899	-21.9986
10.165	-54.652	-42.3051	-29.0813
10.165	-54.652	-42.3051	-29.5084
10.221	-54.6421	-42.3051	-30.1839
10.258	-54.6421	-42.3051	-30.1839
10.387	-54.4211	-42.3274	-29.9976
10.368	-54.7389	-42.5783	-30.0622
10.258	-54.2149	-42.1809	-29.7294
10.258	-54.2149	-42.1809	-29.7294
10.221	-53.7257	-41.8656	-29.4488
10.165	-53.3135	-41.6222	-29.2501
10.036	-52.9783	-41.4285	-29.0763
11.163	-46.0673	-37.0628	-23.29
14.823	-55.685	-45.3794	-26.809
15.044	-55.685	-45.3794	-26.809
15.839	-75.5457	-59.7352	-39.2382
16.745	-78.7042	-60.9247	-42.2008
17.595	-81.3835	-63.3359	-42.8067
17.983	-86.8066	-66.9489	-44.2023
17.983	-92.5649	-70.5669	-45.7917
19.055	-92.5649	-70.5669	-45.7917
19.905	-96.1579	-73.1842	-47.6218
20.515	-101.469	-75.9678	-48.5903
20.774	-106.922	-78.6571	-48.7493
21.199	-112.508	-80.6038	-48.9156
21.661	-113.283	-81.3016	-49.1466
22.197	-116.312	-83.1068	-49.1466
22.234	-120.551	-85.4633	-49.4396
22.234	-124.973	-88.0556	-50.1945
22.123	-126.316	-88.0556	-50.865
21.938	-126.316	-88.0432	-50.865
23.749	-116.732	-83.1664	-45.2205
24.193	-126.336	-88.8701	-47.4952
24.84	-142.462	-97.2628	-52.2358
25.875	-142.462	-97.2628	-52.2358
27.39	-145.464	-99.1946	-52.2358
28.388	-151.601	-102.144	-52.0967
28.998	-162.483	-107.019	-51.4709
28.998	-162.483	-107.019	-51.4709
29.313	-177.739	-112.635	-50.5993
29.775	-178.593	-113.189	-50.5993
32.528	-182.479	-115.657	-50.8576
33.379	-190.964	-120.499	-51.5728
33.434	-203.583	-126.224	-52.4767
33.434	-203.583	-126.224	-52.4767
34.451	-208.953	-126.843	-45.372
35.689	-221.918	-134.013	-47.9794
36.28	-232.526	-138.735	-49.7848
37.833	-238.416	-140.759	-50.0306
38.979	-240.578	-142.263	-50.5124
39.718	-245.945	-144.439	-49.8196
40.494	-245.945	-144.439	-49.8196
40.827	-261.531	-148.036	-46.6732
40.827	-266.434	-148.048	-43.0873
40.975	-269.981	-148.048	-38.7986
40.808	-271.56	-147.52	-35.7044
41.936	-260.804	-138.663	-20.7147
44.246	-273.729	-144.188	-21.4026
44.431	-286.395	-147.482	-21.4026
45.226	-286.395	-147.482	-21.4026
47.018	-292.635	-149.081	-18.6609
48.756	-297.225	-148.679	-16.9374
49.624	-306.416	-148.508	-14.2031
49.661	-317.555	-148.438	-8.0888
49.661	-323.973	-148.108	-0.4595
49.828	-325.524	-146.926	5.5234
50.733	-326.636	-146.926	8.0815
51.103	-328.971	-146.921	9.1693
51.14	-332.598	-147.187	10.5129
52.766	-316.577	-134.192	30.0292
53.968	-328.674	-139.781	29.8405
53.968	-343.815	-145.335	29.8405
54.042	-353.574	-147.49	30.4266
54.042	-356.304	-147.49	31.6759
54.134	-356.825	-147.666	32.9575
54.67	-356.825	-147.666	32.9575
55.705	-359.086	-148.356	34.0627
56.185	-362.138	-149.215	34.6638
56.851	-365.404	-150.074	35.4039
57.461	-372.688	-151.256	38.1261
57.461	-372.688	-151.256	38.1261
58.108	-377.227	-151.395	40.4508
58.588	-381.267	-151.395	43.7567
59.198	-381.267	-151.395	43.7567
59.309	-389.355	-150.628	51.6228
59.438	-391.98	-149.769	55.9272
59.956	-388.176	-140.315	78.6669
61.157	-392.956	-141.933	78.6669
62.137	-397.857	-143.689	79.1836
62.636	-404.195	-145.434	80.4156
62.636	-410.078	-146.638	82.3233
62.728	-415.461	-146.968	84.5812
62.784	-418.508	-146.968	86.9658
62.784	-419.51	-146.638	88.866
62.857	-419.91	-146.214	90.2272
63.005	-419.91	-146.214	90.2272
63.005	-420.212	-145.824	91.5562
63.283	-420.738	-145.692	92.0927
63.615	-420.959	-145.834	92.6715
64.281	-422.101	-146.104	93.054
64.706	-428.813	-147.892	94.3506
64.706	-428.813	-147.892	94.3506
65.149	-432.811	-148.485	95.7342
65.482	-436.319	-148.602	97.4085
65.574	-439.428	-148.553	100.558
65.685	-439.428	-148.553	100.558
65.685	-440.647	-148.366	101.683
65.685	-441.538	-148.155	102.714
66.48	-432.848	-139.704	115.254
67.626	-439.734	-142.79	115.284
68.605	-448.527	-145.742	115.425
68.605	-457.157	-147.855	116.518
68.975	-465.663	-148.721	118.67
69.493	-470.333	-148.721	121.551
69.493	-472.087	-148.294	123.966
70.232	-472.754	-147.798	125.787
71.71	-472.754	-147.798	126.673
73.152	-476.541	-148.451	127.21
73.984	-484.567	-148.222	128.616
73.984	-495.576	-147.748	131.796
73.984	-503.52	-144.92	136.988
74.704	-517.304	-105.454	175.251
74.963	-529.334	-99.7484	181.723
74.963	-537.047	-95.634	188.54
75.24	-538.34	-93.0044	192.391
75.555	-539.025	-91.9019	194.16
75.555	-544.128	-90.0471	196.751
75.795	-544.128	-90.0471	196.751
75.832	-547.462	-88.1053	198.883
75.481	-545.825	-72.407	213.718
76.405	-545.825	-72.407	213.718
77.07	-550.898	-72.8043	214.123
77.736	-554.453	-73.0873	214.909
78.29	-562.763	-72.623	216.998
78.808	-562.763	-72.623	216.998
79.048	-566.063	-72.0419	218.474
79.048	-569.027	-71.2324	220.116
79.417	-571.297	-70.3261	221.779
79.417	-571.297	-70.3261	221.779
79.417	-574.351	-67.9646	224.765
79.454	-574.614	-67.3065	225.806
79.399	-574.614	-66.9067	226.335
79.51	-574.614	-66.9067	226.335
79.565	-576.243	-66.1518	227.351
80.101	-577.097	-65.8091	227.901
80.988	-577.449	-65.5906	228.407
82.282	-584.923	-64.9326	230.311
82.282	-584.923	-64.9326	230.311
83.354	-591.688	-64.3341	232.748
83.354	-596.877	-63.0726	236.48
83.132	-601.221	-60.3386	242.578
84.186	-594.327	-49.1987	255.735
85.276	-600.278	-50.2914	256.517
86.385	-607.784	-50.6738	257.792
86.385	-607.784	-50.6738	257.792
86.829	-617.398	-50.2119	263.251
86.866	-618.656	-49.4595	266.489
86.829	-618.656	-48.7046	268.656
86.94	-607.787	-40.7083	280.176
87.457	-607.787	-40.7083	280.176
88.178	-614.995	-41.7265	281.771
88.806	-616.106	-41.8929	282.514
89.49	-618.47	-41.9549	283.187
90.137	-620.353	-41.9549	284.301
90.266	-624.909	-41.796	287.407
90.47	-624.909	-41.796	287.407
90.47	-625.648	-41.2596	289.507
90.581	-625.648	-40.4848	291.736
90.618	-607.995	-33.4644	304.521
91.135	-611.81	-34.2342	304.993
91.8	-614.598	-34.5496	305.776
92.484	-616.687	-34.7483	306.912
92.484	-619.356	-34.7483	308.159
93.187	-621.362	-34.6688	309.824
93.649	-623.049	-34.4056	311.78
93.87	-623.284	-34.0703	314.066
94.388	-623.284	-33.0596	318.522
94.517	-623.284	-33.0596	318.522
94.647	-622.015	-32.4388	320.893
94.776	-620.005	-31.8726	322.784
95.127	-620.005	-31.8726	322.784
95.589	-617.716	-31.1623	325.135
95.589	-617.763	-31.0382	325.925
96.218	-618.673	-30.7253	327.434
96.532	-620.683	-30.2807	329.784
96.846	-620.683	-29.1334	332.951
96.754	-620.333	-27.7725	336.663
96.55	-618.544	-26.2576	340.158
96.938	-593.965	-12.0425	364.769
98.454	-599.241	-12.9663	365.413
98.454	-599.241	-12.9663	365.413
99.655	-610.153	-13.6791	370.255
100.265	-611.242	-13.1824	374.942
100.376	-611.242	-12.1021	380.353
100.432	-609.337	-10.8877	384.764
100.321	-605.715	-9.9067	387.523
100.191	-602.377	-9.2784	388.933
100.709	-570.059	-1.5497	400.331
102.15	-575.588	-2.3047	401.077
103.389	-582.926	-2.3047	403.236
103.777	-586.967	-1.3486	412.344
103.999	-586.967	-1.3486	412.344
103.999	-586.967	-0.0124	417.536
104.072	-583.909	1.0878	421.493
104.072	-579.833	2.1383	424.071
104.128	-577.908	2.7195	425.512
104.35	-576.491	3.1442	426.75
104.535	-574.966	3.5986	428.463
104.516	-573.401	4.1599	430.262
104.516	-571.247	4.828	431.893
104.627	-571.247	4.828	431.893
105.274	-569.335	5.2601	432.78
105.274	-567.048	5.8487	434.237
106.142	-566.281	6.0226	435.236
107.233	-565.058	6.4274	437.376
107.566	-562.828	10.3167	447.011
107.769	-562.828	10.3167	447.011
108.397	-446.902	61.1333	520.008
109.92	-443.18	63.5078	524.416
109.95	-436.667	67.8248	530.582
