# Supplementary material for: Shear performance evaluation of sustainable concrete beams containing rice husk ash and carbon nanotubes as cement replacement
Source: PLoS One. 2025 Jun 4;20(6):e0320325. doi: 10.1371/journal.pone.0320325 (PMC12136308; doi:10.1371/journal.pone.0320325)
Supplement: S8 Table — (XLSX) [file pone.0320325.s008.xlsx]

## Sheet: Sheet1
Load (KN)	Strain (με)
	SG-5	SG-6	SG-7
0	0	0	0
0.129	4.282	-1.751	5.727
0.129	4.282	-1.751	5.727
0.129	4.148	-1.751	5.7
0.129	3.924	-1.758	5.655
0.222	3.845	-1.736	5.667
0.092	3.787	-1.674	5.662
0.148	3.76	-1.674	5.628
0.166	3.703	-1.694	5.546
0.702	-1.748	-6.263	2.677
0.702	-1.748	-6.263	2.677
3.327	-27.887	-18.944	-3.936
6.524	-64.356	-33.909	-10.5
9.186	-94.777	-44.048	-14.196
10.091	-106.403	-46.869	-14.489
10.812	-112.091	-50.14	-15.877
11.126	-117.368	-52.35	-16.888
11.607	-124.183	-54.863	-18.042
11.33	-124.183	-54.262	-17.797
12.124	-139.537	-61.034	-22.095
12.771	-147.855	-64.155	-23.203
12.771	-147.855	-64.155	-23.203
13.381	-153.645	-66.172	-23.794
13.566	-155.045	-66.74	-24.082
13.621	-156.155	-67.202	-24.333
13.658	-157.426	-67.716	-24.544
13.64	-158.347	-68.014	-24.631
13.695	-159.474	-68.337	-24.847
13.862	-160.802	-68.854	-25.053
13.991	-161.753	-69.35	-25.354
13.972	-162.674	-69.824	-25.503
14.157	-163.794	-70.18	-25.677
14.305	-165.234	-70.654	-25.87
14.471	-167.041	-71.488	-26.322
14.471	-167.041	-71.488	-26.322
14.545	-169.186	-72.509	-26.834
14.712	-171.416	-73.495	-27.286
14.915	-173.457	-74.22	-27.666
15.266	-177.94	-76.171	-28.719
15.322	-181.369	-77.483	-29.158
15.396	-183.576	-78.185	-29.33
15.451	-185.2	-78.573	-29.33
15.414	-185.2	-78.573	-29.335
15.414	-185.2	-78.573	-29.335
15.469	-186.128	-78.955	-29.233
15.562	-188.474	-79.385	-28.858
15.562	-188.474	-79.385	-28.858
15.691	-191.232	-80.005	-28.376
15.784	-193.303	-80.336	-27.852
15.969	-194.385	-80.683	-27.805
16.079	-195.743	-80.884	-27.805
16.116	-197.101	-81.421	-27.944
16.172	-198.37	-81.734	-28.093
16.283	-199.137	-82.484	-28.423
16.468	-201.416	-83.147	-28.744
16.652	-202.977	-83.78	-28.965
16.745	-204.3	-84.122	-29.114
16.745	-205.514	-84.574	-29.379
16.745	-205.514	-84.574	-29.379
16.967	-207.592	-85.605	-29.831
17.244	-210.675	-87.105	-30.482
17.539	-213.873	-88.592	-31.145
17.65	-217.8	-90.392	-32.036
17.65	-222.333	-91.994	-32.585
17.706	-226.126	-93.134	-32.858
17.817	-228.189	-93.777	-33.015
17.946	-228.723	-94.077	-33.273
18.131	-230.478	-95.048	-33.748
18.297	-233.129	-96.222	-34.259
18.297	-233.129	-96.222	-34.259
18.556	-235.845	-97.245	-34.53
18.778	-237.468	-97.678	-34.781
18.833	-239	-98.447	-35.173
19.129	-241.437	-99.582	-35.603
19.24	-244.545	-100.963	-36.29
19.369	-247.849	-102.179	-36.725
20.016	-257.582	-106.316	-38.227
20.46	-265.22	-108.533	-38.409
20.534	-270.879	-109.738	-38.409
20.534	-272.461	-109.738	-37.855
20.497	-272.513	-109.358	-37.177
20.718	-280.128	-113.045	-39.151
21.606	-290.863	-117.176	-40.862
22.215	-300.129	-120.412	-41.704
22.511	-305.87	-121.921	-41.709
22.548	-308.227	-122.393	-41.709
22.677	-308.704	-122.751	-41.523
22.714	-309.419	-122.912	-41.565
22.714	-309.419	-122.912	-41.565
22.825	-311.779	-124.158	-42.201
23.158	-316.614	-126.281	-43.107
23.583	-323.521	-129.323	-44.2
24.378	-335.447	-133.809	-45.432
24.6	-340.688	-135.609	-45.446
25.08	-347.273	-137.708	-45.446
25.542	-354.879	-139.967	-45.28
26.097	-362.491	-142.149	-44.913
26.411	-370.187	-143.805	-44.282
26.411	-370.187	-143.805	-44.282
26.596	-374.912	-144.27	-43.189
26.633	-377.034	-144.27	-41.836
26.633	-377.034	-143.9	-40.9
26.688	-377.957	-143.922	-40.741
27.002	-383.31	-146.057	-40.751
27.779	-392.973	-150.05	-40.751
28.758	-407.48	-154.836	-40.15
29.849	-424.088	-160.005	-39.211
29.849	-424.088	-160.005	-39.211
30.717	-443.5	-165.212	-38.414
31.142	-456.686	-168.814	-38.044
31.216	-463.422	-169.882	-37.515
31.216	-463.422	-169.882	-36.73
31.253	-476.042	-175.237	-36.01
31.253	-476.042	-175.237	-36.01
32.547	-495.313	-182.245	-37.184
33.138	-505.267	-185.028	-37.184
33.36	-506.755	-185.45	-37.42
34.247	-517.205	-191.317	-38.456
35.467	-534.199	-199.243	-38.436
36.909	-557.266	-206.798	-37.671
37.777	-578.111	-211.083	-33.651
38.128	-589.832	-211.599	-28.475
38.128	-589.832	-211.599	-28.475
38.128	-592.583	-211.599	-24.504
38.332	-593.464	-211.599	-22.771
39.071	-604.339	-215.611	-18.748
40.365	-621.682	-219.632	-8.012
41.64	-643.443	-221.439	7.038
42.324	-659.254	-221.439	21.369
42.324	-659.254	-221.439	21.369
42.509	-667.204	-220.225	28.961
42.509	-668.508	-218.937	32.823
42.287	-667.281	-216.822	35.861
42.139	-666.137	-216.154	36.661
42.213	-657.744	-218.336	44.311
43.618	-673.506	-223.882	45.033
44.265	-682.077	-225.831	46.928
44.449	-686.336	-226.292	48.975
44.653	-686.7	-226.816	50.036
44.653	-686.7	-226.816	50.036
44.837	-689.711	-228.787	51.586
45.226	-696.621	-231.081	54.616
46.076	-722.351	-236.401	60.982
48.238	-737.322	-236.684	89.76
48.867	-749.691	-236.684	106.838
48.996	-756.064	-235.179	119.139
49.051	-758.182	-233.325	125.031
49.384	-759.075	-233.325	128.427
49.458	-764.448	-234.45	133.473
49.458	-764.448	-234.45	133.473
50.123	-776.185	-236.234	143.904
51.084	-793.458	-237.401	161.741
51.879	-827.268	-235.169	199.661
51.879	-836.301	-231.828	210.526
51.953	-838.877	-228.507	216.519
51.768	-838.877	-226.526	219.522
51.417	-820.351	-224.18	234.57
52.286	-826.639	-226.593	235.988
53.08	-833.137	-228.487	237.993
53.579	-839.261	-229.554	240.185
53.579	-839.261	-229.554	240.185
53.635	-843.065	-229.664	242.068
53.727	-844.136	-229.666	243.206
53.69	-844.334	-229.656	243.862
53.69	-845.088	-229.656	244.508
53.801	-847.698	-230.386	245.343
54.245	-859.837	-231.466	246.096
55.317	-863.903	-231.436	245.028
55.539	-864.044	-231.483	241.798
55.594	-864.044	-231.483	235.668
55.594	-864.044	-231.483	235.668
55.594	-862.706	-232.188	229.717
55.964	-862.299	-234.877	222.969
56.389	-862.299	-238.245	217.281
56.962	-864.538	-242.773	211.276
57.11	-866.526	-246.449	207.05
57.165	-868.234	-249.133	204.322
57.073	-869.159	-250.495	202.381
57.073	-869.159	-251.039	201.805
57.073	-869.159	-251.039	201.805
57.091	-869.922	-251.957	201.345
57.276	-871.051	-252.856	200.819
57.719	-874.246	-255.018	200.202
58.995	-886.283	-260.675	199.117
59.512	-893.596	-263.49	198.381
59.937	-900.091	-266.605	197.301
60.399	-907.305	-270.018	196.337
60.788	-913.143	-272.925	195.83
60.972	-918.272	-275.059	195.626
61.046	-921.415	-276.363	195.405
61.046	-921.415	-276.363	195.405
61.046	-922.479	-276.961	195.132
61.416	-916.351	-288.058	192.103
62.229	-924.524	-290.166	192.697
62.71	-929.817	-291.106	193.258
62.968	-932.214	-291.148	193.616
62.968	-932.214	-291.148	193.713
62.894	-932.214	-291.148	193.72
62.894	-932.214	-291.148	193.72
63.061	-932.553	-291.446	193.738
63.597	-937.154	-293.094	193.939
65.242	-953.492	-298.322	193.914
65.889	-961.33	-301.288	192.868
66.609	-968.437	-304.254	191.181
66.942	-974.321	-306.44	189.502
67.182	-977.454	-307.245	188.692
67.182	-978.921	-307.369	188.259
67.182	-978.921	-307.369	188.259
67.219	-979.179	-307.54	188.187
67.293	-981.601	-308.553	188.187
67.94	-987.735	-308.54	188.846
68.735	-998.044	-308.242	191.415
69.566	-1009.93	-305.569	194.061
69.973	-1020.67	-302.343	196.011
70.324	-1037.34	-300.63	195.852
70.324	-1041.83	-301.295	195.228
70.158	-1043.12	-301.759	194.62
70.065	-1043.35	-302.243	194.192
70.454	-1024.67	-313.152	190.307
71.285	-1030.47	-314.306	191.228
72.099	-1036.86	-315.011	192.192
72.598	-1041.22	-315.353	192.761
72.93	-1043.81	-315.527	193.102
72.93	-1043.81	-315.527	193.102
73.115	-1044.85	-316.016	193.445
73.411	-1048.29	-316.79	194.207
74.187	-1054.28	-317.882	195.537
75.296	-1061.69	-318.726	197.241
76.239	-1068.7	-319.453	198.945
77.31	-1080.06	-320.771	202.036
77.514	-1084.24	-321.099	203.313
77.606	-1086.95	-321.275	204.299
77.68	-1088.22	-321.392	204.846
77.68	-1088.22	-321.392	204.846
77.68	-1088.87	-321.7	205.343
77.994	-1090.89	-322.141	205.962
78.66	-1095.73	-323.146	207.49
80.767	-1115.47	-323.98	213.91
81.543	-1124.38	-323.98	216.983
81.931	-1128.42	-323.613	218.556
82.042	-1128.42	-323.305	219.187
82.522	-1114.96	-324.385	208.163
84.112	-1117.63	-324.524	207.144
84.186	-1118.67	-324.663	206.232
84.149	-1119.22	-324.794	205.519
84.537	-1071.44	-332.61	200.963
85.313	-1075.57	-333.121	202.031
85.905	-1079.91	-333.335	202.819
85.905	-1079.91	-333.335	202.819
86.293	-1082.97	-333.533	203.445
86.533	-1085.61	-333.61	203.783
86.588	-1087.26	-333.727	203.899
86.625	-1087.54	-333.737	203.708
86.662	-1087.27	-333.754	203.509
86.551	-1087.02	-333.754	203.343
86.773	-1086.89	-333.754	203.261
86.588	-1086.86	-333.762	203.174
86.644	-1086.52	-333.789	203.099
86.644	-1086.52	-333.789	203.099
86.496	-1086.04	-333.781	203.002
86.625	-1085.68	-333.774	202.903
86.441	-1085.5	-333.734	202.764
86.441	-1085.34	-333.727	202.714
86.404	-1085.07	-333.722	202.66
86.404	-1084.68	-333.722	202.617
86.422	-1084.49	-333.717	202.585
86.385	-1084.27	-333.717	202.523
86.81	-1065.74	-336.765	202.759
87.845	-1071.46	-336.819	204.998
88.788	-1077.33	-336.819	207.301
89.583	-1082.75	-336.392	209.316
89.897	-1086.04	-335.893	210.349
90.063	-1087.38	-335.261	210.702
90.488	-1085.36	-337.519	208.029
91.08	-1088.86	-338.425	207.524
91.542	-1093.27	-339.944	205.567
91.653	-1096.4	-341.525	203.38
91.653	-1096.4	-341.525	203.38
91.708	-1098.4	-342.411	202.043
91.542	-1098.86	-342.572	201.465
91.431	-1098.86	-342.572	200.858
91.32	-1106.27	-344.838	198.217
91.32	-1106.27	-344.838	198.217
91.69	-1108.69	-345.615	197.869
92.041	-1111.17	-346.22	197.556
92.429	-1114.41	-347.191	197.233
92.928	-1118.18	-348.082	197.03
93.778	-1124.51	-349.581	196.627
94.037	-1127.54	-350.204	196.351
94.295	-1129.69	-350.509	196.006
94.369	-1130.55	-350.568	195.686
94.425	-1130.55	-350.76	195.497
94.425	-1130.55	-350.76	195.497
94.462	-1130.76	-350.76	195.497
94.794	-1132.11	-351.139	195.544
95.183	-1134.97	-351.755	195.989
96.199	-1142.69	-352.599	197.353
