# Supplementary material for: Shear performance evaluation of sustainable concrete beams containing rice husk ash and carbon nanotubes as cement replacement
Source: PLoS One. 2025 Jun 4;20(6):e0320325. doi: 10.1371/journal.pone.0320325 (PMC12136308; doi:10.1371/journal.pone.0320325)
Supplement: S9 Table — (XLSX) [file pone.0320325.s009.xlsx]

## Sheet: Sheet1
Load (KN)	Strain (με)
	SGR-1-PTS	SGR-1-PCS	SGR-2-PTS	SGR-2-PCS
0	0	0	0	0
0.0185	0.263542	-4.70404	-0.57008	-2.13202
0.0185	0.285316	-4.74072	-0.619639	-2.10476
0.0185	0.285316	-4.74072	-0.619639	-2.10476
0.0554	0.287936	-4.76574	-0.648169	-2.08123
0.0739	0.245809	-4.77321	-0.666732	-2.04777
0.0739	0.237124	-4.78442	-0.69494	-2.03696
0.1294	0.21856	-4.85276	-0.699184	-1.97312
0.2403	0.19466	-4.93826	-0.680624	-1.97668
0.2403	0.235361	-5.04836	-0.672539	-1.94766
0.2403	0.234762	-5.16946	-0.658432	-1.94187
0.2218	0.263678	-5.26798	-0.633269	-1.90243
0.2587	0.274598	-5.2838	-0.624036	-1.87936
0.1848	0.349596	-5.5402	-0.577004	-1.9537
0.3696	0.40969	-5.76159	-0.561664	-1.99884
0.5175	0.404876	-5.91578	-0.529819	-2.07038
0.5545	0.438318	-6.04862	-0.503702	-2.1164
0.5545	0.438318	-6.04862	-0.503702	-2.1164
0.5545	0.470131	-6.14743	-0.423298	-2.1894
0.6654	0.462181	-6.26618	-0.339125	-2.25367
0.6099	0.481844	-6.38264	-0.311862	-2.31314
0.6284	0.592792	-6.72949	-0.29889	-2.49761
0.7578	0.662044	-6.88074	-0.292228	-2.58377
0.7578	0.768734	-6.98993	-0.144366	-2.70173
0.9611	0.866617	-7.22192	0.0177484	-2.82905
1.0904	0.925338	-7.53144	0.160031	-3.00613
1.2383	1.4442	-8.1347	0.575241	-3.38164
1.2383	1.4442	-8.1347	0.575241	-3.38164
1.6819	2.07208	-9.40828	1.3211	-4.0604
2.9202	3.77947	-12.9312	3.21231	-5.73311
3.3822	4.68828	-14.5776	4.05392	-6.53242
3.8443	4.94212	-15.8198	4.72817	-7.10737
3.8997	5.00754	-16.3769	4.90711	-7.34591
3.9552	4.95008	-16.5032	4.90711	-7.34591
3.9367	4.75271	-16.4051	4.85463	-7.25373
3.8812	4.77939	-16.3548	4.79844	-7.24964
3.8812	5.00597	-16.5765	4.88192	-7.37292
4.1585	5.40338	-17.344	5.33993	-7.74653
4.1585	5.40338	-17.344	5.33993	-7.74653
4.4542	5.90257	-18.3448	5.91983	-8.30653
4.8608	6.09023	-19.3172	6.45292	-8.76752
5.101	6.23274	-19.7154	6.62498	-8.96698
5.3598	6.75554	-20.4196	6.92187	-9.29367
5.5077	6.80996	-20.6677	7.02166	-9.39096
5.674	7.61014	-23.7699	6.96833	-10.4229
5.9327	8.3304	-24.9273	7.44246	-10.9418
6.5057	9.72333	-27.7208	8.99273	-12.3579
7.0232	10.2253	-29.1516	9.90445	-13.1455
7.5222	10.7706	-30.3823	10.3902	-13.6088
7.9843	11.0334	-31.3255	10.898	-14.0571
8.1321	11.14	-31.8568	11.1681	-14.347
8.1321	11.14	-31.8568	11.1681	-14.347
8.2984	11.1516	-32.2037	11.377	-14.5782
8.3724	11.3417	-32.431	11.4807	-14.6347
8.4648	11.4347	-32.7152	11.5358	-14.6799
8.4463	11.4505	-32.9397	11.6728	-14.8318
8.5202	11.5292	-33.135	11.8552	-14.9919
8.5942	11.6267	-33.312	11.9804	-15.1767
8.6866	11.8518	-33.5694	12.0702	-15.2789
8.742	11.9993	-33.8734	12.2363	-15.4475
8.9453	12.2951	-34.5715	12.6377	-15.8339
9.0932	12.5141	-34.9394	12.8636	-16.0499
9.0932	12.7027	-35.3069	13.0873	-16.2513
9.0932	12.7027	-35.3069	13.0873	-16.2513
9.2225	12.9142	-35.6872	13.262	-16.4608
9.3889	13.1077	-36.1489	13.4622	-16.646
9.6107	13.3468	-36.6413	13.6663	-16.875
9.7216	13.6204	-37.2253	14.0396	-17.2284
9.7955	13.7813	-37.9524	14.4726	-17.649
9.8509	13.7543	-38.0123	14.5129	-17.6446
10.0173	13.7735	-38.0489	14.4137	-17.6125
10.0173	13.7559	-37.9642	14.3036	-17.5545
10.0173	13.7559	-37.9642	14.3036	-17.5545
10.1282	13.4677	-40.4797	11.737	-18.8249
10.4239	13.7285	-41.1627	12.151	-19.2215
10.5163	14.0017	-41.5998	12.4259	-19.4543
10.6826	14.2686	-42.1573	12.6928	-19.7037
10.8305	14.5502	-43.1465	13.2015	-20.0808
10.9599	14.5208	-43.3183	13.357	-20.1916
10.9599	14.5492	-43.4857	13.5133	-20.2982
11.0338	14.7942	-43.7233	13.6362	-20.4037
11.2741	14.9759	-43.987	13.7951	-20.5428
11.2741	14.9759	-43.987	13.7951	-20.5428
11.5143	15.2308	-44.3983	13.9241	-20.7189
11.6991	15.3919	-44.8773	14.0727	-20.9122
11.7546	15.5296	-45.2285	14.1362	-21.0304
11.8655	15.5423	-45.3778	14.141	-21.0898
11.8655	15.5566	-45.3574	14.1632	-21.0897
11.9579	15.6707	-45.4019	14.1955	-21.1419
11.9579	15.8425	-45.5513	14.3315	-21.2208
12.1058	16.0311	-45.7896	14.4842	-21.3337
12.1427	16.1209	-46.0035	14.6061	-21.3886
12.2906	16.1807	-46.2273	14.6896	-21.4845
12.2906	16.1807	-46.2273	14.6896	-21.4845
12.2906	16.5497	-46.6906	14.9485	-21.7185
12.6417	17.0674	-47.3771	15.4798	-22.1381
12.9744	17.6581	-48.3452	15.9992	-22.6302
13.4549	18.2885	-49.5294	16.6062	-23.1825
13.7691	18.6772	-50.7028	17.0835	-23.6772
14.2497	19.3175	-52.1378	17.785	-24.3539
14.2866	19.535	-52.395	17.9175	-24.5038
14.2497	19.5652	-52.5642	18.0963	-24.6503
14.2497	19.6041	-52.6776	18.2282	-24.7201
14.2497	19.6863	-52.7846	18.255	-24.7345
14.2866	19.7844	-52.9175	18.2614	-24.7582
14.4345	19.7612	-52.9912	18.2742	-24.7859
14.4345	19.7612	-52.9912	18.2742	-24.7859
14.4715	19.751	-53.0579	18.2508	-24.8122
14.5084	19.8438	-53.1359	18.2589	-24.8551
14.5269	19.9382	-53.2625	18.3177	-24.889
14.6563	19.7692	-53.5704	18.7239	-25.2108
14.7302	21.6447	-56.3471	19.3827	-28.0402
14.8411	21.8726	-56.6321	19.5166	-28.184
14.8781	22.2019	-57.0955	19.6924	-28.3723
15.1368	22.7409	-58.2479	20.2211	-28.8488
15.1368	22.7409	-58.2479	20.2211	-28.8488
15.2107	23.1055	-58.9129	20.3942	-29.012
15.3586	23.312	-59.0995	20.5424	-29.1503
15.414	23.4765	-59.3682	20.6594	-29.3045
15.5064	23.7154	-59.7561	20.9107	-29.5533
15.5434	23.8857	-60.2046	21.0866	-29.7366
15.7098	24.1232	-60.6234	21.3928	-29.9832
15.7098	24.1232	-60.6234	21.3928	-29.9832
15.8206	24.4003	-61.1165	21.6553	-30.1738
15.9685	24.6747	-61.5051	21.9133	-30.4392
16.0239	25.0161	-62.0204	22.0619	-30.6052
16.1903	25.348	-62.5161	22.3186	-30.9041
16.3751	25.6575	-63.1111	22.6295	-31.2025
16.4306	25.8275	-63.6064	22.9533	-31.4916
16.8741	26.2138	-64.4993	23.3311	-31.9017
16.9481	26.3112	-64.7432	23.4048	-31.9828
17.0959	26.4657	-64.9226	23.4777	-32.0507
17.0959	26.7319	-65.2284	23.6554	-32.216
17.0959	26.7319	-65.2284	23.6554	-32.216
17.1698	27.0486	-65.7115	23.9205	-32.4811
17.4286	27.3366	-66.2676	24.3293	-32.8452
17.7243	27.5221	-66.7064	24.5098	-33.0083
17.9461	27.6976	-67.2941	24.7013	-33.1378
17.983	27.7461	-67.4941	24.7939	-33.2229
17.9461	27.8541	-67.7312	24.9007	-33.3148
17.8722	27.9569	-67.9383	25.0188	-33.4727
17.8722	28.0335	-68.2335	25.0889	-33.6098
17.983	28.1325	-68.4318	25.174	-33.7347
17.983	28.1325	-68.4318	25.174	-33.7347
18.0015	28.326	-68.665	25.277	-33.8352
18.1309	28.5753	-68.9342	25.4389	-33.9846
18.2418	28.8367	-69.3644	25.5837	-34.1568
18.2972	29.0756	-69.8144	25.7727	-34.3606
18.3527	29.287	-70.2169	25.9888	-34.5916
18.593	29.863	-71.0289	26.4194	-35.0173
18.7038	30.2692	-71.5864	26.6322	-35.2624
18.7038	30.2692	-71.5864	26.6322	-35.2624
18.9996	30.664	-72.2942	26.9653	-35.5532
19.1659	30.9164	-72.919	27.243	-35.8285
19.4246	31.0269	-73.3424	27.4911	-36.007
19.591	31.2175	-73.6746	27.7147	-36.2455
19.6464	31.5022	-74.1877	28.0629	-36.5962
19.8497	31.8633	-75.095	28.5236	-37.042
20.053	31.8337	-75.1275	28.5745	-37.0408
20.0161	31.8404	-75.1342	28.6709	-37.0776
20.0161	31.7549	-75.0288	28.591	-37.015
20.053	33.9141	-77.6647	27.095	-38.837
20.3488	34.4124	-78.6646	27.6759	-39.3061
20.6445	34.9551	-79.7338	28.2493	-39.7702
21.0141	35.3983	-80.7207	28.8525	-40.2915
21.1065	35.6616	-81.3862	29.1233	-40.5622
21.1065	35.8058	-81.6769	29.3087	-40.7079
21.1804	35.8779	-81.8012	29.3533	-40.7625
21.162	35.8783	-81.8786	29.3952	-40.797
21.4022	36.6225	-82.6724	29.8462	-41.2256
21.6979	37.0353	-83.2813	30.1361	-41.5477
21.7904	37.256	-83.8124	30.3836	-41.8101
21.7904	37.256	-83.8124	30.3836	-41.8101
22.0306	37.4602	-84.3667	30.6598	-42.0367
22.2154	37.6124	-84.8045	30.8575	-42.2071
22.4003	37.8862	-85.3142	31.1534	-42.4061
22.5112	38.0857	-85.6701	31.3497	-42.6148
22.6036	38.3518	-86.1175	31.4876	-42.7652
22.8993	38.8719	-86.9454	31.812	-43.1342
23.0656	39.3121	-87.5371	32.1011	-43.3886
23.2135	39.9086	-88.3447	32.4818	-43.7519
23.2135	39.9086	-88.3447	32.4818	-43.7519
23.4722	40.3661	-89.1473	32.9432	-44.0941
23.731	40.9242	-89.971	33.4064	-44.5126
23.8973	41.8347	-91.4973	33.9448	-44.969
23.8973	43.0645	-92.8016	34.2181	-45.1753
23.9343	44.5137	-94.6629	34.5982	-45.4957
24.1561	46.0719	-96.7276	35.1584	-45.9467
24.4518	47.0354	-98.3864	35.6044	-46.3007
24.6736	47.9825	-99.7953	36.0502	-46.6249
24.7475	48.9399	-100.986	36.4616	-46.9469
24.9323	49.9483	-102.253	37.0201	-47.3589
24.9323	49.9483	-102.253	37.0201	-47.3589
25.1911	50.5755	-102.967	37.2944	-47.5909
25.1911	50.9281	-103.262	37.401	-47.6826
25.4128	50.9762	-103.226	37.419	-47.6808
25.4313	51.0677	-103.032	37.31	-47.6041
25.6161	55.6798	-105.824	39.2592	-49.2031
25.8379	56.2068	-106.487	39.6885	-49.4685
25.9673	56.6881	-107.368	39.9988	-49.7018
26.2076	57.5947	-109.087	40.5625	-50.1712
26.2445	57.9559	-109.57	40.6769	-50.2855
26.4663	58.3659	-110.104	40.919	-50.4904
26.7066	58.9257	-110.706	41.2873	-50.7842
26.9284	59.5343	-111.223	41.5698	-51.0567
26.9284	59.9136	-111.522	41.7377	-51.1799
26.9284	59.9136	-111.522	41.7377	-51.1799
27.1502	60.6503	-112.175	42.0135	-51.4458
27.1686	62.1895	-113.614	42.6131	-51.9783
27.3719	65.4533	-117.191	43.5352	-52.8185
27.871	68.8969	-121.762	44.4426	-53.5421
28.2406	72.5149	-126.433	45.247	-54.2198
28.5733	75.3637	-129.989	46.0663	-54.8777
29.0908	80.6992	-134.96	48.5148	-55.8584
29.4604	82.5164	-136.633	49.6463	-56.0612
29.7746	83.8072	-137.841	50.1161	-56.1336
29.9594	84.713	-138.596	50.1582	-56.044
29.9594	84.713	-138.596	50.1582	-56.044
30.0518	85.1764	-138.886	50.255	-56.0365
30.0518	85.3247	-138.768	50.1871	-55.9463
30.0518	85.3608	-138.638	50.1382	-55.8676
30.1442	106.032	-128.159	52.2565	-56.4362
32.0664	113.602	-137.095	56.6853	-60.336
33.5634	115.235	-139.57	58.3328	-61.7551
34.1364	115.339	-140.061	58.6583	-62.1153
34.4136	116.169	-141.083	59.1784	-62.5659
34.5799	117.01	-141.73	59.5393	-62.9069
34.5984	117.299	-142.086	59.7629	-63.1032
35.1898	123.447	-149.568	59.0627	-66.6995
35.9661	123.878	-150.455	59.7456	-67.1414
35.9661	123.878	-150.455	59.7456	-67.1414
36.04	124.173	-150.721	59.9296	-67.2112
36.2618	124.151	-150.741	60.1917	-67.2722
36.3727	124.373	-150.848	60.4059	-67.2604
36.9087	125.418	-151.727	61.2112	-67.5143
36.9272	125.824	-152.066	61.4571	-67.6211
37.0381	126.167	-152.394	61.7088	-67.7263
37.1489	126.929	-153.024	62.1877	-67.9718
37.3338	127.772	-153.783	62.8229	-68.2568
37.6295	128.583	-154.648	63.5401	-68.6561
37.9252	129.337	-155.487	64.1108	-68.9933
38.0176	130.166	-156.214	64.6505	-69.2822
38.0176	130.166	-156.214	64.6505	-69.2822
38.2764	130.993	-157.021	65.1135	-69.5142
38.609	131.969	-158.05	65.6805	-69.7982
39.0896	133.564	-159.704	66.6193	-70.3768
39.9767	134.977	-161.296	68.2018	-71.2043
40.0876	134.977	-161.296	68.339	-71.195
40.0876	134.545	-160.811	68.3457	-71.1347
40.3279	137.606	-163.119	69.006	-72.1923
40.3279	137.606	-163.119	69.006	-72.1923
41.3444	139.901	-166.1	70.7943	-73.5286
42.1021	141.309	-168.194	72.2656	-74.5578
42.5827	141.741	-169.005	72.9868	-75.0208
42.712	142.569	-169.937	73.8005	-75.4371
42.8599	144.094	-171.311	74.6227	-76.0333
43.4513	146.192	-173.622	76.0055	-76.9815
44.2091	148.224	-176.153	77.8538	-78.122
45.0223	150.193	-178.569	79.9958	-79.2706
45.0223	150.193	-178.569	79.9958	-79.2706
45.5952	152.202	-179.89	82.2094	-80.1977
45.9279	153.259	-180.311	83.6489	-80.7258
46.0758	153.761	-180.314	83.9311	-80.7174
46.0943	153.978	-179.875	83.8849	-80.7978
46.0943	154.014	-179.779	83.8348	-80.7676
46.0943	153.766	-179.855	83.8319	-80.7623
46.8151	157.988	-189.669	85.0072	-84.051
47.7022	159.058	-191.692	86.2178	-84.8866
48.2382	159.344	-192.514	86.9292	-85.3274
48.3676	159.778	-192.992	87.2297	-85.5036
48.6263	161.273	-194.605	87.9632	-86.0186
50.0679	165	-199.277	90.6441	-87.8004
50.7333	166.262	-201.033	91.7009	-88.3903
51.1399	167.494	-202.501	92.8396	-89.0994
51.4171	168.267	-203.324	93.4772	-89.3297
51.4171	168.27	-203.353	93.8519	-89.4362
51.4356	168.118	-203.202	93.9887	-89.4364
52.027	173.505	-208.718	94.6818	-89.3571
52.9881	175.132	-211.397	96.5085	-90.4089
53.561	175.921	-212.837	97.4048	-90.8557
53.8567	176.116	-213.406	97.9592	-91.1767
53.9861	177.225	-214.426	98.4519	-91.5005
54.8732	180.59	-218.26	100.191	-92.5886
55.4647	181.945	-220.348	101.475	-93.1624
55.8898	182.83	-221.828	101.657	-93.1807
55.9267	183.376	-222.596	101.184	-93.0971
55.9267	183.376	-222.596	101.184	-93.0971
56.0006	183.382	-222.596	100.102	-92.7011
56.4073	207.48	-224.001	79.7212	-89.5658
57.3129	209.543	-226.64	80.8871	-90.5851
57.7934	210.785	-228.147	81.3965	-91.1393
58.0152	211.095	-228.469	81.3575	-91.1624
58.1261	211.514	-228.814	81.2946	-91.3826
58.1261	211.911	-229.084	81.0866	-91.3807
58.4588	213.121	-230.167	81.2957	-91.7389
59.2165	216.523	-233.529	82.289	-93.1395
59.4198	217.685	-234.459	82.2787	-93.591
59.5862	218.584	-235.181	82.1343	-93.9508
59.5862	218.584	-235.181	82.1343	-93.9508
59.9373	220.161	-236.246	82.2836	-94.4652
60.3439	222.552	-238.111	82.6749	-95.2191
60.8984	224.876	-239.724	82.7664	-95.9066
61.0278	227.137	-240.448	82.2342	-96.2362
61.1756	228.829	-239.976	81.2868	-96.2226
61.1756	231.825	-239.19	80.3126	-96.0704
62.8575	276.345	-246.474	74.1234	-99.1968
63.3195	277.939	-247.73	74.4438	-99.8077
63.5968	279.054	-248.079	74.4872	-100.142
63.7077	280.288	-248.263	74.1945	-100.244
63.8186	281.255	-248.19	73.9518	-100.247
63.9295	282.575	-248.414	73.9812	-100.43
64.0034	284.155	-249.079	74.1708	-100.645
64.0034	284.155	-249.079	74.1708	-100.645
64.0773	285.649	-249.504	74.1922	-100.81
64.0588	287.084	-249.755	74.0858	-100.977
64.1882	288.539	-250.022	73.9825	-101.105
64.2806	290.455	-250.962	74.2798	-101.628
64.4285	292.892	-252.51	74.7064	-102.37
65.1678	296.914	-254.159	75.3374	-104.049
65.5189	299.034	-254.751	75.4842	-104.566
65.8701	300.786	-255.097	75.4834	-104.918
66.1473	302.486	-255.315	75.3936	-105.218
66.1473	304.075	-255.244	75.0115	-105.241
66.3136	322.559	-267.002	68.2341	-112.733
67.1453	338.698	-265.99	66.8652	-113.028
67.0714	343.139	-265.941	66.3856	-113.069
67.1268	349.474	-269.526	67.1367	-114.272
68.4945	359.121	-273.356	67.7685	-116.094
69.6959	375.627	-277.073	67.7005	-117.705
70.7863	390.892	-277.259	65.915	-117.935
70.7863	402.667	-277.133	64.7503	-118.062
70.7863	402.667	-277.133	64.7503	-118.062
72.3942	448.47	-284.943	60.721	-122.086
73.9467	462.557	-285.897	59.8986	-123.846
74.1316	471.226	-286.35	58.7771	-124.14
74.1316	471.472	-286.351	58.0943	-124.235
74.1316	473.711	-288.414	57.6469	-124.378
75.4253	475.819	-290.186	57.8837	-126.167
76.3864	472.228	-291.544	58.1972	-128.343
77.6432	464.724	-291.07	58.0076	-130.016
77.6432	464.724	-291.07	58.0076	-130.016
77.6432	454.89	-289.145	57.3059	-130.171
78.1052	451.82	-293.703	58.4372	-133.86
81.7831	452.374	-296.706	61.4813	-139.126
82.1158	447.546	-296.227	61.8174	-139.916
82.1158	440.921	-294.309	62.2031	-140.143
82.9475	438.726	-298.708	63.2728	-144.093
84.2967	438.395	-301.322	64.8324	-147.446
85.5535	435.093	-301.306	65.6592	-149.971
85.5535	429.667	-300.342	65.2154	-150.058
86.3112	430.823	-304.806	67.529	-155.285
87.2353	431.156	-305.859	67.8462	-156.6
87.7898	431.465	-306.105	68.8688	-158.276
88.3073	432.108	-306.898	69.4228	-159.411
89.1205	432.767	-307.171	71.0505	-161.838
89.1205	432.767	-307.171	71.0505	-161.838
89.7859	432.377	-307.278	71.5349	-163.42
90.1925	431.066	-307.135	71.9936	-164.787
90.1925	428.581	-306.706	71.5414	-164.931
90.3218	419.818	-301.544	71.1704	-166.835
90.3218	419.818	-301.544	71.1704	-166.835
90.4512	419.427	-301.312	71.1786	-166.942
90.4512	418.844	-301.009	71.0423	-166.967
90.4697	418.379	-300.788	70.6891	-166.937
90.8763	408.112	-316.39	68.0636	-179.674
90.8763	408.112	-316.39	68.0636	-179.674
91.3568	409.139	-317.248	68.4593	-180.129
91.8928	410.907	-318.698	69.0346	-180.828
92.4103	413.419	-320.812	69.7894	-181.898
93.0757	415.319	-322.367	70.3544	-182.831
93.5192	416.359	-323.203	70.6458	-183.495
93.778	416.752	-323.454	70.7182	-183.892
93.9998	417.381	-323.917	70.7194	-184.182
94.0737	417.719	-324.089	70.6684	-184.396
94.1661	418.139	-324.312	70.7118	-184.611
94.1107	418.18	-324.328	70.6439	-184.682
94.2216	418.145	-324.338	70.6262	-184.796
94.1661	418.368	-324.708	70.6042	-185.164
94.2955	419.086	-325.386	70.7456	-185.591
94.5727	419.79	-326.068	70.8128	-185.939
94.5727	419.79	-326.068	70.8128	-185.939
94.7391	420.344	-326.698	70.9909	-186.35
95.2011	421.3	-327.614	71.2974	-186.972
95.4599	421.916	-328.203	71.4616	-187.496
95.7186	422.27	-328.582	71.4457	-187.917
95.7186	422.051	-328.599	71.2683	-188.015
95.7186	421.524	-328.28	71.0532	-188.016
95.6077	421.117	-328.058	70.8781	-187.99
95.9034	410.899	-330.716	66.5885	-194.417
96.3285	412.044	-331.697	66.8693	-194.963
96.3655	413.232	-332.709	67.162	-195.534
96.6242	414.816	-334.025	67.3671	-196.154
96.9754	415.782	-334.872	67.5593	-196.649
97.2157	416.626	-335.616	67.6636	-197.083
97.3081	416.685	-335.781	67.7172	-197.368
97.4744	417.502	-336.666	67.4757	-197.817
97.6592	418.446	-337.687	67.635	-198.4
98.0104	419.477	-338.737	67.9349	-199.12
98.0104	419.477	-338.737	67.9349	-199.12
98.4539	419.902	-339.19	68.2837	-199.704
98.7866	420.441	-339.781	68.331	-200.129
99.0084	421.405	-340.752	68.4893	-200.774
99.5629	422.641	-342.062	68.7452	-201.812
100.376	414.29	-344.468	67.4576	-206.301
101.097	418.604	-410.246	59.9175	-230.169
101.411	420.052	-411.524	59.8727	-230.561
101.54	422.509	-413.013	59.6266	-230.948
101.466	428.504	-414.873	59.2097	-231.542
102.021	448.781	-422.247	58.4727	-234.635
102.964	462.382	-429.121	58.2147	-237.78
103.851	479.335	-437.618	58.0038	-242.318
104.516	496.459	-443.879	57.4469	-246.115
104.553	510.106	-447.154	56.4963	-249.029
104.553	510.106	-447.154	56.4963	-249.029
104.553	520.901	-448.22	55.7607	-250.783
