# Supplementary material for: Shear performance evaluation of sustainable concrete beams containing rice husk ash and carbon nanotubes as cement replacement
Source: PLoS One. 2025 Jun 4;20(6):e0320325. doi: 10.1371/journal.pone.0320325 (PMC12136308; doi:10.1371/journal.pone.0320325)
Supplement: S10 Table — (XLSX) [file pone.0320325.s010.xlsx]

## Sheet: Sheet1
Load (KN)	Strain (με)
	SGR-1-PTS	SGR-1-PCS	SGR-2-PTS	SGR-2-PCS
0	0	0	0	0
0.111	-1.04812	-3.47388	8.92465	-11.8996
0.111	-1.04812	-3.47388	14.8506	-17.0486
0.129	-0.980599	-3.5374	18.898	-19.998
0.148	-1.00119	-3.54381	18.898	-19.998
0.148	-1.05694	-3.59906	19.0357	-20.0017
0.203	-1.47126	-3.98774	18.8309	-19.8419
3.937	6.32028	-23.1053	18.5434	-19.6834
7.337	7.29095	-36.449	18.4907	-19.6377
9.74	7.06004	-45.774	19.6725	-27.6445
10.036	6.44604	-47.919	25.7253	-32.2743
10.165	6.22176	-48.0698	30.3446	-36.5886
10.221	6.11554	-48.1115	32.3256	-38.0046
10.258	6.01356	-48.4046	32.5055	-38.3175
10.387	5.98444	-48.5274	32.5055	-38.3175
11.163	2.44789	-56.9359	45.616	-48.154
14.823	4.3025	-70.9155	46.0087	-48.0797
15.044	4.85044	-71.8534	46.0087	-48.0797
15.839	5.93295	-76.727	45.9281	-47.9241
16.745	6.83798	-83.486	51.2656	-53.2426
17.595	7.01071	-90.0147	51.6454	-53.6664
17.983	7.16918	-92.5212	53.4945	-55.1635
17.983	7.16918	-92.5212	57.4534	-58.1534
19.055	9.17739	-101.139	61.4613	-61.1873
19.905	10.1398	-107.508	64.1101	-63.0391
20.515	10.0242	-111.923	64.6772	-63.4572
20.774	10.8783	-113.048	64.6772	-63.4572
21.199	11.5147	-115.544	65.8278	-64.2998
21.661	12.2092	-118.148	69.0845	-66.7995
22.197	12.0007	-120.087	79.0971	-74.4281
22.234	11.9842	-120.085	81.9278	-76.1678
22.234	11.9842	-120.085	82.9563	-76.3023
22.123	11.7676	-119.281	82.9563	-76.3023
23.749	5.45022	-129.312	82.9381	-76.1301
24.193	5.86973	-130.487	82.8566	-75.9346
24.84	7.20437	-133.894	86.76	-80.782
25.875	9.72078	-140.683	89.3285	-82.5745
27.39	11.3936	-150.062	90.2033	-83.2263
28.388	11.9841	-156.322	94.6745	-86.3535
28.998	11.8084	-158.92	97.9889	-88.8159
28.998	11.8084	-158.92	99.8486	-90.5546
29.313	12.7106	-160.361	100.225	-92.1868
29.775	14.9411	-164.779	100.305	-93.5608
32.528	20.6745	-179.708	100.305	-93.5608
33.379	21.6661	-183.455	100.722	-94.5207
33.434	21.5061	-183.99	101.772	-94.9213
33.434	21.5061	-183.99	101.817	-94.9262
34.451	26.7652	-196.924	101.732	-94.9063
35.689	27.9125	-202.939	101.728	-94.8768
36.28	28.4127	-205.462	101.706	-94.8541
37.833	31.8561	-212.804	101.706	-94.8541
38.979	34.0413	-219.611	101.662	-94.8177
39.718	35.2841	-225.475	101.614	-94.7599
40.494	36.5066	-230.386	101.52	-94.6788
40.827	36.9513	-233.98	101.461	-94.6096
40.827	36.9513	-233.98	105.28	-101.18
40.975	37.2264	-236.007	110.084	-105.554
41.936	36.7867	-249.552	249.796	-157.492
44.246	38.3934	-262.523	252.243	-157.729
44.431	39.5232	-263.89	254.933	-157.958
45.226	42.7723	-269.771	254.933	-157.958
47.018	46.3832	-279.78	258.019	-158.575
48.756	48.7737	-288.442	262.944	-159.664
49.624	49.1892	-292.793	278.716	-162.113
49.661	49.2581	-293.5	292.63	-163.726
49.661	49.2581	-293.5	311.657	-166.018
49.828	50.0195	-294.796	336.995	-169.085
50.733	51.5052	-299.873	336.995	-169.085
51.103	51.5163	-300.703	366.002	-172.784
51.14	51.4263	-300.613	397.423	-177.033
52.766	56.5266	-313.824	425.013	-180.503
53.968	56.9954	-317.465	459.345	-184.584
53.968	57.1962	-317.54	467.321	-185.289
54.042	57.2176	-318.039	474.016	-185.892
54.042	57.2176	-318.039	480.504	-186.416
54.134	57.7205	-318.258	486.591	-186.815
54.67	58.5301	-319.293	492.014	-187.114
55.705	60.3202	-322.114	496.616	-187.443
56.185	61.6002	-323.482	496.616	-187.443
56.851	62.9977	-324.999	500.418	-187.753
57.461	64.5105	-326.065	591.6	-202.127
57.461	64.5105	-326.065	606.438	-205.629
58.108	66.0024	-326.666	624.429	-208.959
58.588	67.5564	-327.132	643.909	-211.798
59.198	68.6386	-327.465	643.909	-211.798
59.309	69.7498	-325.905	661.962	-214.162
59.438	69.9259	-324.748	687.999	-217.13
59.956	78.7041	-330.312	872.315	-243.529
61.157	80.4676	-333.789	872.315	-243.529
62.137	82.3751	-336.346	908.373	-248.546
62.636	84.1665	-337.075	956.545	-255.131
62.636	84.1665	-337.075	972.703	-257.416
62.728	85.55	-337.237	985.295	-259.195
62.784	87.3869	-335.51	993.922	-260.389
62.784	88.1498	-334.91	1000.44	-261.266
62.857	88.8622	-334.397	1005.71	-261.924
63.005	89.4815	-333.79	1005.71	-261.924
63.005	90.3451	-333.395	1013.85	-262.89
63.283	91.7493	-333.214	1017.12	-263.301
63.615	94.2747	-333.145	1020.05	-263.667
64.281	96.7625	-332.636	1022.66	-264.013
64.706	98.8995	-331.411	1025.04	-264.286
64.706	98.8995	-331.411	1027.2	-264.531
65.149	99.9944	-329.687	1029.2	-264.743
65.482	101.716	-326.59	1029.2	-264.743
65.574	102.28	-325.613	1148.17	-286.339
65.685	102.587	-324.778	1187.07	-293.216
65.685	102.577	-323.745	1221.5	-298.743
65.685	102.626	-322.799	1221.5	-298.743
66.48	105.36	-324.635	1775.14	-376.555
67.626	108.374	-326.79	1749.43	-371.146
68.605	109.987	-326.992	668.355	-199.228
68.605	109.987	-326.992	454.743	-177.106
68.975	110.592	-326.949	439.45	-175.895
69.493	110.953	-324.54	430.513	-175.736
69.493	111.569	-324.193	426.94	-176.642
70.232	111.361	-323.58	423.838	-177.563
71.71	111.538	-322.486	423.838	-177.563
73.152	102.566	-322.076	422.59	-178.029
73.984	87.7113	-324.71	419.898	-177.826
73.984	71.9966	-331.031	418.565	-177.688
73.984	71.9966	-331.031	417.833	-177.57
74.704	76.3853	-435.564	414.236	-177.103
74.963	80.0921	-440.451	414.21	-177.102
74.963	85.6578	-446.017	414.21	-177.102
75.24	95.083	-454.913	414.161	-177.068
75.555	106.392	-464.936	414.156	-177.041
75.555	106.392	-464.936	414.201	-176.991
75.795	118.127	-473.487	414.242	-176.948
75.832	125.192	-477.474	414.373	-176.858
76.405	169.592	-518.208	494.604	-186.512
77.07	175.671	-523.966	498.193	-187.865
77.736	182.431	-529.614	502.226	-188.86
78.29	189.287	-535.373	502.226	-188.86
78.808	195.445	-540.486	509.238	-189.613
79.048	200.215	-544.618	511.064	-189.678
79.048	200.215	-544.618	512.033	-189.586
79.417	203.883	-547.239	512.662	-189.524
79.417	205.84	-547.957	513.194	-189.475
79.417	209.12	-550.94	513.725	-189.45
79.454	211.004	-552.655	514.163	-189.408
79.399	212.412	-553.964	514.473	-189.36
79.51	213.241	-555.166	514.691	-189.319
79.565	217.5	-558.736	514.691	-189.319
80.101	223.848	-564.572	514.933	-189.293
80.988	233.305	-573.245	515.37	-189.274
82.282	243.101	-582.82	515.48	-189.272
82.282	243.101	-582.82	515.634	-189.284
83.354	258.203	-596.023	515.788	-189.251
83.354	260.951	-598.042	515.867	-189.214
83.132	262.723	-599.273	515.958	-189.158
84.186	292.297	-627.409	515.638	-190.861
85.276	301.417	-635.637	517.054	-192.012
86.385	308.121	-641.691	519.837	-193.073
86.385	308.121	-641.691	522.566	-193.683
86.829	312.586	-644.947	522.566	-193.683
86.866	313.665	-645.414	527.213	-193.756
86.94	339.672	-665.178	530.071	-192.632
87.457	343.054	-668.217	527.852	-193.981
88.178	346.164	-671.191	527.824	-194.529
88.806	350.397	-675.396	528.189	-194.9
89.49	354.353	-679.067	528.218	-195.53
90.137	359.017	-683.408	528.636	-196.026
90.266	362.827	-686.433	529.562	-196.629
90.47	365.779	-688.33	530.872	-196.941
90.47	365.779	-688.33	531.431	-196.945
90.581	367.46	-688.769	531.431	-196.945
90.544	368.292	-688.872	532.013	-196.971
91.135	402.487	-714.558	530.903	-198.182
91.8	406.223	-718.169	528.815	-198.765
92.484	410.896	-722.301	527.505	-199.283
92.484	410.896	-722.301	525.868	-199.942
93.187	414.795	-725.625	525.868	-199.942
93.649	418.666	-728.769	525.168	-200.435
93.87	422.915	-732.26	524.628	-200.772
94.388	429.365	-736.975	524.158	-201.189
94.517	430.942	-737.496	524.459	-201.575
94.647	432.618	-738.439	524.577	-201.571
94.776	435.536	-740.704	524.67	-201.567
95.127	439.918	-744.564	524.578	-201.922
95.589	444.575	-748.657	523.738	-202.516
95.589	444.575	-748.657	523.02	-203.242
96.218	450.811	-753.445	523.02	-203.242
96.532	456.309	-756.933	523.186	-203.897
96.846	465.032	-761.345	524.199	-204.21
96.938	529.685	-805.103	529.725	-203.988
98.454	540.526	-814.068	532.4	-208.155
98.454	540.526	-814.068	531.003	-209.466
99.655	549.847	-821.512	531.003	-209.466
100.265	555.968	-825.296	531.008	-210.487
100.376	559.599	-826.878	532.003	-210.826
100.432	561.816	-827.298	532.382	-210.85
100.709	625.78	-874.807	533.871	-210.582
102.15	635.307	-885.108	532.699	-214.745
103.389	644.397	-894.198	529.28	-216.319
103.777	649.716	-900.345	527.867	-217.417
103.999	653.334	-904.695	527.935	-217.809
103.999	653.334	-904.695	528.094	-217.988
104.072	655.514	-907.473	528.094	-217.988
104.072	658.693	-911.432	527.936	-218.113
104.128	661.761	-915.213	527.342	-218.409
104.35	664.547	-919.03	527.1	-218.797
104.535	666.267	-921.082	526.899	-219.167
104.516	668.904	-924.654	527.026	-219.24
104.516	670.338	-926.11	527.545	-219.252
104.627	673.791	-929.821	527.634	-219.331
105.274	679.173	-935.902	525.863	-219.756
105.274	679.173	-935.902	523.474	-220.508
106.142	688.274	-945.107	523.474	-220.508
107.233	698.233	-954.857	520.649	-221.779
107.566	706.99	-963.505	519.217	-222.977
107.769	714.22	-970.326	518.534	-223.705
107.843	760.129	-1041.35	519.945	-223.524
108.397	757.768	-1040.06	510.636	-228.253
109.92	749.459	-1032.64	510.221	-228.956
109.95	749.459	-1032.64	510.572	-229.434
