# Supplementary material for: Shear performance evaluation of sustainable concrete beams containing rice husk ash and carbon nanotubes as cement replacement
Source: PLoS One. 2025 Jun 4;20(6):e0320325. doi: 10.1371/journal.pone.0320325 (PMC12136308; doi:10.1371/journal.pone.0320325)
Supplement: S11 Table — (XLSX) [file pone.0320325.s011.xlsx]

## Sheet: Sheet1
Load (KN)	Strain (με)
	SGR-1-PTS	SGR-1-PCS	SGR-2-PTS	SGR-2-PCS
0	0	0	0	0
0.092	1.11378	-1.45158	3.58668	-1.97478
0.148	1.16156	-1.45716	3.38325	-1.89555
0.166	1.16153	-1.50923	2.75788	-1.33728
0.702	1.19042	-1.60762	2.19844	-0.837438
0.702	1.19042	-1.60762	2.19844	-0.837438
3.327	1.03995	-3.53085	2.19844	-0.837438
6.524	6.58027	-14.3462	7.7305	-4.2486
9.186	15.4064	-28.7525	18.3708	-10.9649
10.091	24.1844	-40.893	29.0771	-17.7447
10.812	26.8948	-44.244	34.6076	-21.6534
11.126	26.8948	-44.244	34.6076	-21.6534
11.607	28.1698	-47.4685	38.9551	-25.169
11.33	29.5832	-49.7087	41.7916	-27.9359
11.089	32.0142	-51.6902	44.0259	-29.748
11.089	32.1947	-51.6348	44.4708	-29.8477
11.163	31.8735	-48.9396	43.5476	-43.5476
12.124	35.2096	-55.2308	47.9803	-47.3595
12.771	35.2096	-55.2308	47.9803	-47.3595
12.771	38.0246	-60.0573	51.6977	-50.143
13.381	40.4358	-63.4419	54.6781	-52.3262
13.566	41.9363	-65.7097	56.4315	-53.6947
13.621	42.405	-66.2331	57.1932	-54.2552
13.658	42.6996	-66.6518	57.5067	-54.5239
13.64	42.6996	-66.6518	57.5067	-54.5239
13.695	43.1352	-67.2042	57.916	-54.9159
13.862	43.2281	-67.4584	58.0997	-55.1046
13.991	43.5777	-68.2724	58.7015	-55.8405
13.972	43.5777	-68.2724	58.7015	-55.8405
14.157	43.7004	-68.5391	59.0859	-56.3018
14.305	43.8404	-68.8132	59.3161	-56.6115
14.471	43.9414	-69.0856	59.5588	-56.9064
14.471	44.6232	-70.3087	60.0151	-57.4273
14.545	44.6232	-70.3087	60.0151	-57.4273
14.712	46.0928	-72.1459	60.9461	-58.3856
14.915	46.0928	-72.1459	60.9461	-58.3856
15.266	46.5785	-72.8178	61.2089	-58.8495
15.322	46.9627	-73.5024	61.5282	-59.3924
15.396	47.3395	-74.2617	61.8126	-59.9847
15.451	48.0508	-75.4547	62.4625	-60.7911
15.414	48.6244	-76.2617	63.4404	-61.8733
15.414	48.6244	-76.2617	63.4404	-61.8733
15.469	49.0382	-76.7277	64.091	-62.6704
15.562	49.0821	-76.7666	64.3044	-62.9931
15.562	49.2699	-77.0314	64.369	-63.0726
15.691	49.7738	-77.9674	64.9732	-63.5676
15.784	50.7906	-79.4759	66.2187	-64.6193
15.969	51.6549	-80.6779	67.2851	-65.5491
16.079	52.2056	-81.3081	67.9909	-66.1382
16.116	52.3732	-81.652	68.0462	-66.1389
16.172	52.6142	-82.0842	68.0659	-66.1636
16.283	52.9684	-82.4955	68.171	-66.1718
16.468	53.2324	-82.8066	68.1909	-66.1892
16.652	53.4687	-83.0579	68.2597	-66.3623
16.745	53.4687	-83.0579	68.2597	-66.3623
16.745	54.3024	-84.0082	68.808	-66.9752
16.745	54.6636	-84.496	69.0811	-67.2483
16.967	55.381	-85.6678	69.9799	-68.2489
17.244	55.9977	-86.7961	70.7074	-68.9938
17.539	55.9977	-86.7961	70.7074	-68.9938
17.65	56.672	-87.9745	71.8052	-70.0717
17.65	57.3215	-89.0635	72.6225	-70.8443
17.706	58.1743	-90.2143	73.8272	-71.5796
17.817	58.8225	-91.0686	74.7048	-72.0474
17.946	59.1402	-91.4906	75.3773	-72.4194
18.131	59.43	-91.7953	75.653	-72.7075
18.297	59.4152	-91.8103	76.2264	-73.3579
18.297	59.7362	-92.4267	77.1676	-74.3339
18.556	60.2348	-93.2482	78.178	-75.3443
18.778	60.8151	-94.1264	78.898	-76.0842
18.833	61.3003	-94.6538	79.0803	-76.2938
19.129	61.8575	-95.3997	79.3369	-76.672
19.24	62.4012	-96.2017	79.7771	-77.2141
19.369	62.4012	-96.2017	79.7771	-77.2141
20.016	63.9535	-98.0991	80.3208	-77.6509
20.46	64.9336	-99.2902	81.4703	-78.5795
20.534	66.3417	-101.525	82.9996	-79.5624
20.534	68.2576	-104.268	84.6474	-80.783
21.606	75.1991	-115.515	94.2339	-93.8737
22.215	75.1991	-115.515	94.2339	-93.8737
22.511	77.911	-119.042	96.9611	-96.149
22.548	79.8409	-121.277	99.1263	-98.1353
22.677	80.6924	-122.419	100.361	-99.3954
22.714	80.6497	-122.565	100.868	-99.9861
22.714	80.5937	-122.792	101.027	-100.128
22.825	80.7844	-123.283	101.494	-100.463
23.158	81.2751	-124.382	102.258	-101.036
23.583	82.4978	-126.544	103.671	-102.245
24.378	86.2385	-131.747	107.875	-105.742
24.6	86.2385	-131.747	107.875	-105.742
25.08	87.8448	-133.475	109.508	-106.999
25.542	89.4436	-135.153	110.919	-108.194
26.097	91.531	-137.444	112.421	-109.451
26.411	94.0895	-140.653	114.328	-111.192
26.411	96.8048	-143.984	116.367	-112.992
26.596	99.8452	-147.372	118.776	-115.21
26.633	101.945	-149.375	120.796	-117.031
26.633	103.078	-150.279	121.889	-118.052
26.688	103.078	-150.279	121.967	-118.169
27.002	103.132	-150.286	122.093	-118.264
27.779	103.442	-150.611	122.402	-118.513
28.758	104.503	-152.38	123.532	-119.478
29.849	106.708	-155.796	125.981	-121.58
29.849	110.25	-161.404	130.299	-125.014
30.717	115.067	-168.152	135.487	-128.908
31.142	125.068	-180.693	145.004	-136.232
31.216	125.068	-180.693	145.004	-136.232
31.216	127.271	-183.179	147.074	-137.977
31.253	120.054	-178.473	141.382	-136.059
31.253	122.377	-182.736	144.144	-138.208
32.547	127.588	-190.954	150.554	-142.84
33.138	134.528	-200.066	157.764	-148.411
33.36	139.249	-205.514	162.4	-152.15
34.247	139.249	-205.514	162.4	-152.15
35.467	141.356	-207.959	163.766	-153.533
36.909	143.626	-211.204	165.579	-155.22
37.777	148.824	-217.741	169.484	-158.574
38.128	159.466	-227.034	175.765	-163.977
38.128	169.403	-235.848	183.077	-168.629
38.128	181.341	-242.195	193.178	-172.457
38.332	181.341	-242.195	193.178	-172.457
39.071	182.31	-242.21	194.703	-172.854
40.365	182.884	-242.406	195.278	-172.913
41.64	186.858	-245.696	198.29	-174.614
42.324	208.132	-260.448	213.389	-184.747
42.324	219.482	-266.946	220.783	-190.092
42.509	219.482	-266.946	220.783	-190.092
42.509	226.313	-270.33	224.274	-192.85
42.287	229.013	-270.897	225.489	-193.689
42.139	229.52	-270.69	225.33	-193.732
42.102	229.375	-270.1	224.885	-193.435
42.213	220.865	-261.455	216.533	-190.595
43.618	230.265	-271.726	225.851	-196.28
44.265	230.265	-271.726	225.851	-196.28
44.449	238.215	-278.913	232.909	-201.077
44.653	243.468	-283.528	237.396	-204.489
44.653	246.267	-285.543	239.772	-206.208
44.837	246.945	-285.625	240.047	-206.434
45.226	248.114	-286.414	240.937	-207.021
46.076	252.049	-289.378	243.853	-209.142
48.238	258.266	-293.867	248.731	-211.939
48.867	267.807	-299.642	255.516	-215.979
48.996	279.474	-305.37	262.968	-220.656
49.051	295.485	-311.46	270.362	-226.428
49.384	310.726	-315.877	273.658	-230.618
49.458	325.355	-319.063	274.812	-232.796
49.458	352.991	-325.88	271.404	-234.3
50.123	352.991	-325.88	271.404	-234.3
51.084	403.98	-335.84	270.301	-236.88
51.879	574.687	-359.653	266.631	-240.806
51.879	826.695	-401.255	262.102	-245.497
51.953	1106.21	-449.965	257.592	-249.441
52.286	1586.58	-528.48	227.006	-260.672
53.08	1605.18	-533.723	228.786	-262.623
53.579	1627.76	-539.757	230.325	-264.51
53.579	1654.33	-546.508	231.75	-266.387
53.635	1684.28	-553.608	233.185	-268.438
53.727	1725.63	-562.07	234.908	-271.152
53.69	1725.63	-562.07	234.908	-271.152
53.69	1734.37	-563.725	234.741	-271.377
53.801	1742.72	-565.041	234.982	-271.752
54.245	1757.11	-568.107	235.998	-272.974
55.317	1783.03	-574.115	237.259	-274.737
55.539	1822.05	-582.907	238.643	-276.958
55.594	1867	-592.374	239.492	-279.518
55.594	1905.88	-599.815	238.94	-281.604
55.594	1932.59	-604.575	237.44	-282.792
55.964	1950.16	-607.482	235.706	-283.313
56.389	1973.18	-612.261	235.671	-284.347
56.962	1973.18	-612.261	235.671	-284.347
57.11	2038.61	-626.796	239.885	-289.067
57.165	2078.17	-635.223	245.359	-292.411
57.073	2110.39	-641.932	251.101	-295.056
57.073	2130.56	-645.936	255.463	-296.769
57.073	2134.45	-646.695	257.279	-297.162
57.091	2134.78	-646.844	258.623	-297.883
57.276	2116.58	-645.083	262.659	-300.001
57.719	2116.58	-645.083	262.659	-300.001
58.995	2079.79	-640.297	265.593	-301.242
59.512	1992.38	-628.69	270.108	-303.212
59.937	1865.62	-611.395	271.774	-305.71
60.399	1865.62	-611.395	271.774	-305.71
60.788	1731.33	-594.117	271.91	-308.654
60.972	1553.59	-573.488	259.407	-313.915
61.046	1491.48	-566.913	253.721	-315.775
61.046	1438.35	-561.488	249.662	-317.43
61.046	1393.61	-556.573	246.153	-318.108
61.416	1012.33	-504.407	224.867	-320.763
62.229	1027.88	-510.785	226.792	-323.759
62.71	1044.37	-517.384	226.851	-325.912
62.968	1057.35	-523.385	225.336	-327.258
62.968	1063.11	-527.134	222.942	-327.984
62.894	1063.11	-527.134	222.942	-327.984
62.894	1062.89	-529.046	218.947	-328.11
63.061	1058.44	-528.539	217.805	-327.549
63.597	1058.49	-528.528	217.467	-327.554
65.242	1063.13	-534.815	215.177	-328.603
65.889	1063.13	-534.815	215.177	-328.603
66.609	1067.38	-540.439	213.515	-330.748
66.942	1063.74	-544.609	210.294	-332.56
67.182	1050.01	-547.23	206.094	-335.211
67.182	1009.73	-548.027	194.913	-337.101
67.182	1009.73	-548.027	194.913	-337.101
67.219	990.962	-546.691	191.388	-337.551
67.293	976.705	-545.558	189.611	-337.875
67.94	967.343	-545.224	187.835	-338.076
68.735	948.767	-550.78	177.063	-341.447
69.566	948.767	-550.78	177.063	-341.447
69.973	924.066	-553.579	152.893	-343.78
70.324	891.502	-554.65	125.33	-346.339
70.324	836.399	-556.336	88.4612	-349.383
70.158	836.399	-556.336	88.4612	-349.383
70.065	821.07	-557.122	80.9265	-350.316
70.454	705.562	-558.469	65.2496	-372.353
71.285	705.562	-558.469	65.2496	-372.353
72.099	709.97	-562.618	62.1059	-372.166
72.598	714.561	-567.254	57.7061	-371.722
72.93	717.287	-572.561	50.949	-370.94
72.93	715.345	-576.382	46.2476	-372.342
73.115	710.716	-578.523	43.7298	-374.563
73.411	705.729	-579.083	42.2227	-375.781
74.187	704.284	-581.55	42.3097	-378.809
75.296	702.896	-585.907	40.9009	-382.23
76.239	698.827	-591.564	39.1978	-387.407
77.31	690.525	-597.062	36.5776	-392.366
77.514	680.922	-601.996	35.3144	-398.268
77.606	666.239	-610	36.6664	-411.478
77.68	666.239	-610	36.6664	-411.478
77.68	660.736	-612.47	36.4963	-414.735
77.68	655.727	-613.871	37.7952	-417.975
77.994	652.03	-614.493	40.0275	-420.619
78.66	650.285	-616.553	40.8313	-423.18
80.767	649.733	-620.315	40.036	-425.156
81.543	649.165	-626.857	39.4439	-429.362
81.931	646.508	-635.485	37.6284	-434.304
82.042	641.724	-644.412	37.4515	-440.321
82.522	593.658	-644.281	47.7696	-450.883
84.112	593.658	-644.281	47.7696	-450.883
84.186	589.252	-642.04	47.3414	-450.031
84.149	587.17	-640.979	47.3024	-449.781
84.537	551.748	-643.21	31.2982	-441.647
85.313	554.809	-645.882	31.6405	-443.183
85.905	559.276	-649.928	31.397	-445.25
85.905	562.645	-653.233	31.55	-447.405
86.293	562.645	-653.233	31.55	-447.405
86.533	567.795	-659.334	30.9059	-450.883
86.588	568.629	-661.344	30.3644	-451.496
86.625	568.529	-662.446	29.5519	-451.219
86.662	567.624	-662.874	28.8514	-450.628
86.551	566.715	-662.924	28.8642	-450.7
86.773	565.218	-662.711	30.341	-452.164
86.81	541.022	-664.005	42.9967	-471.878
87.845	546.264	-668.722	43.5596	-475.156
88.788	551.012	-673.285	43.6249	-478.226
89.583	551.012	-673.285	43.6249	-478.226
89.897	558.081	-682.577	42.5523	-482.876
90.063	558.726	-685.412	42.3579	-484.53
90.488	530.74	-687.532	48.853	-495.162
91.08	533.917	-690.367	48.9668	-497.06
91.542	537.04	-693.79	48.3338	-498.742
91.653	539.475	-697.922	46.1441	-499.418
91.653	539.475	-697.922	46.1441	-499.418
91.708	539.437	-698.416	45.1767	-498.445
92.041	537.51	-697.896	51.288	-498.188
92.429	539.001	-698.893	52.3407	-498.226
92.928	541.262	-700.561	53.3747	-498.875
93.778	541.262	-700.561	53.3747	-498.875
94.037	546.139	-704.275	53.5575	-502.382
94.295	548.042	-705.95	53.7483	-504.248
94.369	550.143	-707.776	54.0267	-506.224
94.425	551.144	-708.98	54.084	-507.775
94.425	551.004	-709.381	54.221	-508.785
94.462	551.004	-709.381	54.221	-508.785
94.794	550.235	-709.767	54.6617	-509.58
95.183	550.45	-710.267	54.6707	-510.168
96.199	552.251	-712.06	54.1962	-511.093
